# Supplementary material for: Transcriptional and Metabolic Insights into the Differential Physiological Responses of Arabidopsis to Optimal and Supraoptimal Atmospheric CO2
Source: PLoS One. 2012 Aug 20;7(8):e43583. doi: 10.1371/journal.pone.0043583 (PMC3423350; doi:10.1371/journal.pone.0043583)
Supplement: Table S2 — CO2 or developmental responsive low molecular weight compounds with 2 fold or more changes in their steady state levels in mixed effect model analysis (p-value ≤0.001). (XLSX) [file pone.0043583.s002.xlsx]

## Sheet: Met2foldSignP001_092909
Table S2. Metabolite responsesto increased CO2 at the early and late vegetative stage. Metabolite levels that showed at least 2 fold increase or decrease during any treatment and were significant at p>0.001 were presented.
	Early vegetative stage (1.09 life stage)			Late vegetative stage (1.14 life stage)			Age affect on CO2 response
	CO2 levels			CO2 levels			400	1200	4000	ppm CO2
	1200 vs 400	4000 vs 400		1200 vs 400	4000 vs 400		1.14/1.09	1.14/1.09	1.14/1.09	Life stages	P values of the mixed effect model analysis
Metabolites											CO2	Age	Age and CO2 Interaction
Amino acids
Glycine-2TMS	0.353277	0.0745562		0.318445	0.133669		0.356304	0.321173	0.638803		6.71341e-12	5.47457e-07	4.89592e-05	Significant Only by Age and CO2 and Interaction
L-Alanine-3TMS(Quan2)	1.69781	3.49227		1.01172	2.31648		0.592187	0.352882	0.392806		1.23856e-05	2.55023e-05	0.0352319	Significant Only by Age and CO2 and Interaction
L-Glutamine-3TMS(Quan2)	1.24425	2.02054		1.13725	1.27535		0.754657	0.689755	0.476334		7.51423e-05	2.46936e-06	0.0074339	Significant Only by Age and CO2 and Interaction
L-Serine-2TMS(Quan2)	0.628156	0.28382		0.627184	0.335398		0.975305	0.973796	1.15255		0	0.972213	0.626831	CO2 Specific
GlutamicAcid-3TMS(Quan2)	1.35939	1.75275		1.22849	1.30322		0.597536	0.539999	0.444286		0.00150095	3.16252e-08	0.0805203	No Interaction Reg by Both Age and CO2
PyroglutamicAcid(GA_BP)-2TMS(Quna2)	1.1072	1.62841		0.80098	0.933459		0.701149	0.50723	0.401922		5.19607e-08	0	1.21079e-07	Significant Only by Age and CO2 and Interaction
Sugars
FructoseMethoxyamine-5TMS(Quan2)	1.16584	1.58745		2.14734	2.15885		2.13288	3.92852	2.9006		9.50562e-12	0	2.92963e-08	Significant Only by Age and CO2 and Interaction
GlucoseMethoxyamine-5TMS(Quan2)	0.770558	1.53618		2.09202	1.69617		1.90429	5.17003	2.10262		1.39e-13	0	2.22045e-15	Significant Only by Age and CO2 and Interaction
Glucopyranose-5TMS(Quan2)	0.62296	1.58532		1.84682	1.13936		1.43646	4.25852	1.03238		0.0384543	2.81191e-07	1.334e-06	Significant Only by Age and CO2 and Interaction
Acids
GlycericAcid-3TMS(Quan2)	0.371044	0.134772		0.557225	0.157513		0.689205	1.03503	0.805497		0	3.38877e-09	3.5153e-12	Significant Only by Age and CO2 and Interaction
Fumaric_acid-2TMS(Quan2)	0.490781	0.523195		0.829918	0.38215		1.82563	3.08717	1.33347		6.5925e-13	6.23945e-14	3.24508e-06	Significant Only by Age and CO2 and Interaction
Phosphoric_Acid-3TMS(Quan2)	1.58288	2.39738		1.33702	1.4099		1.44084	1.21704	0.847356		4.44089e-16	0.031817	2.36887e-06	Significant Only by Age and CO2 and Interaction
Non-Identified (with best match)
?Melibiose-8TMS	3.66747	4.12321		1.65727	2.11227		4.47036	2.02008	2.29011		0.0167956	0.000388013	0.758143	No Interaction Reg by Both Age and CO2
Non-Identified (without best match)
m/z174@RI1733.6	1.9221	3.08678		1.61138	2.30201		1.01749	0.853004	0.758803		1.14109e-10	0.0248384	0.16538	No Interaction Reg by Both Age and CO2
m/z204@RI1522.6	2.15558	1.96835		1.08574	1.59675		0.969797	0.488475	0.78671		0.000152154	0.000584233	0.0133797	No Interaction Reg by Both Age and CO2
m/z204@RI1883.7	0.673296	1.74229		1.87884	1.20177		1.29784	3.62163	0.895207		0.0239025	0.000117486	9.93671e-06	Significant Only by Age and CO2 and Interaction
m/z204@RI2312	1.37107	1.55508		1.73882	1.53435		1.59779	2.02635	1.57648		0	0	1.16467e-07	Significant Only by Age and CO2 and Interaction
m/z273@RI1910.1	1.07671	1.96818		1.74222	1.66538		2.07175	3.35231	1.75302		1.19316e-12	0	2.2373e-07	Significant Only by Age and CO2 and Interaction
Others
Silanamine,_1,1,1-tri-CH3...CAS#_5630-81-9	0.570146	0.316256		1.00025	0.584325		0.733218	1.28634	1.35472		1.06535e-07	0.910733	0.00772485	Significant Only byCO2 and Interaction
Developmentally regulated
Alcohols
Galactinol-9TMS	0.982207	0.809734		1.05209	0.802769		5.77574	6.18666	5.72607		0.173166	4.55191e-15	0.390072	Age regulated
Non-Identified (with best match)
?Trehalose-8TMS(Quna2)	0.819734	0.833546		1.75723	1.45		1.78317	3.8225	3.10193		0.41374	4.11327e-05	0.293295	Age regulated
