# Supplementary material for: Transcriptional and Metabolic Insights into the Differential Physiological Responses of Arabidopsis to Optimal and Supraoptimal Atmospheric CO2
Source: PLoS One. 2012 Aug 20;7(8):e43583. doi: 10.1371/journal.pone.0043583 (PMC3423350; doi:10.1371/journal.pone.0043583)
Supplement: Table S5 — The raw data for metabolite profiling. n = 3 biological experiments each having 3 analytical replicates (XLSX) [file pone.0043583.s005.xlsx]

## Sheet: Normalized Response 
Table S5. Metabolite profile raw data. Each metabolite was quantifed using two different unique m/z ratio and presented as quantification 1 and 2.
Biological Experiments	Control Experiment 1		Control Experiment 2			Control Experiment 3			Elevated CO2 Experiment 1			Elevated CO2 Experiment 2			Elevated CO2 Experiment 3			SE CO2 Experiment 1			SE CO2 Experiment 2			SE CO2 Experiment 3			Control Experiment 1			Control Experiment 2			Control Experiment 3			Elevated CO2 Experiment 1			Elevated CO2 Experiment 2			Elevated CO2 Experiment 3			SE CO2 Experiment 1			SE CO2 Experiment 2
CO2 Treatment	400 ppm		400 ppm			400 ppm			1200 ppm			1200 ppm			1200 ppm			4000 ppm			4000 ppm			4000 ppm			400 ppm			400 ppm			400 ppm			1200 ppm			1200 ppm			1200 ppm			4000 ppm			4000 ppm
Developmental Stage	Early vegatative stage (1.08 leaf stage)		Early vegatative stage (1.08 leaf stage)			Early vegatative stage (1.08 leaf stage)			Early vegatative stage (1.08 leaf stage)			Early vegatative stage (1.08 leaf stage)			Early vegatative stage (1.08 leaf stage)			Early vegatative stage (1.08 leaf stage)			Early vegatative stage (1.08 leaf stage)			Early vegatative stage (1.08 leaf stage)			Late vegatative stage (1.14 leaf stage)			Late vegatative stage (1.14 leaf stage)			Late vegatative stage (1.14 leaf stage)			Late vegatative stage (1.14 leaf stage)			Late vegatative stage (1.14 leaf stage)			Late vegatative stage (1.14 leaf stage)			Late vegatative stage (1.14 leaf stage)			Late vegatative stage (1.14 leaf stage)
Analytical Replications	1	2	1	2	3	1	2	3	1	2	3	1	2	3	1	2	3	1	2	3	1	2	3	1	2	3	1	2	3	1	2	3	1	2	3	1	2	3	1	2	3	1	2	3	1	2	3	1	2
Lactic_acid-2TMS	4.97876	15.8161	0.0224136	4.74602	6.7412	12.3485	3.56503	11.0233	0.0116506	5.56343	5.4172	4.1469	3.77852	9.22212	6.21454	0.0236879	5.2787	19.1176	17.9089	7.29119	6.80736	3.8615	0.18716	10.4625	0.0165719	0.024183	2.65834	5.14579	9.31182	8.7046	4.07235	0.0240757	2.99816	5.00183	0.0533422	6.14832	2.61063	8.34925	3.04525	5.33376	9.71849	4.16203	4.21389	3.17476	4.61343	6.5795	8.42547	4.62749	4.74582
Lactic_acid-2TMS(isomer)	2.14809	6.10128	3.02298	1.85752	2.58306	4.72873	1.49942	6.33847	1.54359	2.29995	2.25434	2.07314	2.0803	3.77048	2.48242	10.2973	2.15953	8.78411	6.74801	2.59465	3.32215	1.99979	21.1614	4.69996	4.96919	10.2239	1.05388	2.31749	3.47101	4.1706	4.07235	11.3272	0.932482	5.00183	5.59878	2.74455	1.16065	3.96567	1.31808	2.63551	3.72643	1.42957	1.69702	0.935992	1.97127	6.5795	3.62742	1.75739	2.04094
m/z246@RI1012.7	0.151977	0.141304	0.12806	0.131662	0.15563	0.282939	0.127812	0.125506	0.16741	0.150599	0.160448	0.150157	0.14666	0.173665	0.155892	0	0.142176	0.397412	0.154484	0.175748	0.363807	0.159282	0	0.155089	0	0.202409	0.15775	0.135023	0.161366	0.130248	0.158471	0.173444	0.183985	0.179816	0	0.335642	0.154839	0.185798	0.147305	0.164124	0.237477	0.188398	0.198749	0.148442	0.177202	0.176755	0.186632	0.18229	0.157461
m/z120@RI1055.4	1.71471	1.69674	1.84294	1.83666	1.45428	1.76637	1.60307	0.842853	0.0643403	2.10352	1.24627	1.35431	1.69715	2.02076	1.52352	0.0758288	1.29107	1.95601	1.76027	1.9606	2.7895	1.89881	0.0343135	1.5204	1.05909	0.80476	1.40098	1.44951	1.77499	1.50774	0.0126659	1.21824	1.37652	0.829835	0.0416426	2.84513	1.30801	1.34291	1.52404	1.53712	1.31576	1.32473	1.38233	1.15648	2.06334	1.65199	1.67796	1.13633	1.72631
Alanine-d4-2TMS(Quan1)	7.37819	7.20427	6.78283	5.37107	8.06502	9.67989	6.82677	7.65803	0	6.79797	8.08907	7.40063	6.61437	7.44347	5.54795	0	6.85061	7.36398	8.14862	8.93918	9.16731	7.18556	0	7.06108	0	0	7.30968	5.71155	7.33716	5.86015	0	0	5.91007	7.963	0	8.1216	7.55938	6.73017	5.39114	7.72939	6.12847	7.807	6.85201	13.1957	0	8.05298	8.93424	7.05323	6.57021
Alanine-d4-2TMS(Quan2)	0.334699	0.334455	0.319785	0.259802	0.387774	0.544365	0.30972	0.359575	0.00524348	0.323583	0.379794	0.346681	0.310442	0.330353	0.26839	0.00695032	0.318655	0.400389	0.387863	0.435167	0.529515	0.342885	0.00852167	0.328004	0.00485076	0.00845256	0.352589	0.279245	0.344097	0.284414	0.0022105	0.00202575	0.291252	0.383341	0.0658358	0.460324	0.348313	0.309705	0.266294	0.349382	0.291665	0.374005	0.320391	0.598814	0.374667	0.388803	0.408136	0.333376	0.309499
Alanine-2TMS(Quan1)	1.86644	1.78453	1.57678	1.35041	1.95613	2.12592	1.5949	1.80994	0	2.5419	3.22886	3.51424	2.82533	2.77994	2.34112	0	0	4.57038	4.93889	5.60677	5.38943	4.24839	0	4.60652	0	0	1.48513	1.25884	1.47235	1.31049	0	0	0.875665	0	0	2.11863	2.06316	1.63148	1.487	2.26768	1.73823	1.52646	1.33697	2.77896	3.1554	3.65371	3.81677	3.36643	2.84531
L-Alanine-2TMS(Quna2)	0.0992989	0.0765155	0.0735393	0.00429912	0.0754595	0.114285	0.0660326	0.0864442	0.141571	0.115304	0.157088	0.157461	0.126298	0.129876	0.104243	0.00320923	0.129197	0.274969	0.218362	0.244106	0.283672	0.192729	0.00340201	0.200278	0.00242794	0.00731451	0.0728322	0.0640224	0.0664797	0.0603276	0.0054228	0.00310571	0.0451027	0.00233941	0.00335527	0.113781	0.100776	0.075186	0.0681384	0.0986059	0.0801072	0.061936	0.0628032	0.123442	0.143533	0.00250951	0.171995	0.165723	0.136231
Hydroxylamine-3TMS(Quan2)	2.35746	2.09617	1.92877	2.0841	1.9319	2.50872	1.87902	1.49454	2.09592	1.81341	1.68919	1.76143	1.6908	2.0775	1.8867	0.140367	1.4158	6.83464	2.02507	1.78495	3.41126	1.92667	0.16806	2.23508	1.54148	3.19369	2.26437	1.69888	2.14922	1.67702	1.86281	1.85503	1.56518	1.36025	1.98773	2.48807	1.49928	1.63036	1.72353	1.32737	1.7213	1.15722	1.14981	0.392311	2.12172	2.10296	1.89777	1.66106	1.59974
Hydroxylamine-3TMS(Quna1)	3.6414	3.35096	2.72822	3.3686	3.04175	3.58183	2.66568	2.38812	3.55672	2.87769	2.66602	2.80083	2.6031	3.15149	2.88631	2.94323	2.23341	9.99285	3.03884	2.78389	4.93002	2.90146	5.4285	3.28539	2.35394	5.00872	3.43429	2.74926	3.44265	2.8007	3.20426	3.09547	2.44469	2.17236	3.16477	3.76395	2.37298	2.74329	2.56501	2.05521	2.69007	1.86344	1.77622	0.589783	3.45295	3.42029	2.9612	2.60927	2.43215
Tris(trimethylsilyl)amine	1.39214	1.40573	1.12215	1.26056	1.22081	1.68178	1.08442	1.08228	1.24812	1.10439	1.17157	1.04421	1.0591	1.27516	1.13505	1.15694	0.949338	4.00138	1.20013	1.14554	2.14957	1.17983	0.00465243	1.30026	0.81556	2.04899	1.26604	1.05848	1.57003	1.09339	1.27872	1.23649	1.05707	0.962821	1.29169	1.71563	1.03443	1.1508	1.03123	0.877605	1.21812	0.810361	0.84492	0.75199	1.27184	1.35659	1.21547	0.990436	1.00728
m/z167@RI1085	0.266105	0.205283	0.221699	0.21055	0.177172	0.265567	0.174274	0.143281	0.266821	0.206261	0.172785	0.198182	0.165337	0.179232	0.190617	0.187281	0.12354	0.725876	0.21647	0.176944	0.34866	0.19306	0.287594	0.206744	0.104968	0.254288	0.25832	0.186644	0.232592	0.203936	0.206893	0.173482	0.184922	0.152537	0.168604	0.299346	0.172819	0.17465	0.186405	0.14594	0.164161	0.139887	0.134273	0.0929511	0.244832	0.237875	0.174044	0.187043	0.16005
Glycine-2TMS	2.34486	2.76615	3.00897	3.37324	4.52189	3.75609	3.46582	4.68401	0	1.41521	1.91327	1.55326	1.46002	1.78343	1.23664	0	1.73501	0	0.686267	0	0.558297	0.520505	0.00337537	0.573451	0	0	1.94133	2.18279	2.80287	2.14402	0	0	0.901997	1.2189	0	0.408403	0.512696	0.435124	0.445094	0.644824	0.689717	0.199454	0.228693	0	0.268919	0	0.40171	0.27573	0
m/z156@RI1116.6	0.975855	1.21418	0.60866	1.13189	1.24075	1.18125	1.21598	1.27373	0.000484412	0.844232	1.1673	0.639118	0.975104	1.33748	0.917291	0.936605	1.05474	0.74022	0.968986	1.1562	0.996332	1.10114	0.000866269	1.00122	0.00131521	2.05901	0.367341	0.895852	1.52149	0.742458	1.09925	1.058	0.735875	1.00379	0.917676	0.592649	0.836873	1.03983	0.736732	0.933157	1.25798	0.626125	0.926795	0.877363	0.70584	1.09245	1.18367	0.748491	1.12935
1-Piperidinecarboxaldehyde(Quan1)	1.10107	1.00623	1.01929	0.978147	0.860272	1.14456	0.809848	0.764274	0.00529747	0.858945	0.868552	1.00258	0.847393	0.901783	0.992596	0.00311316	0.620607	2.9225	0.996948	0.87108	1.36707	0.935993	0.0054796	1.07396	0.0348945	1.47403	1.29261	0.855477	1.00911	0.905953	0.00359514	0.919223	0.940543	0.675455	0.00344151	1.02529	0.740873	0.888582	0.892882	0.676297	0.981811	0.634903	0.610768	0.544058	1.12753	0.0214584	0.943213	0.895981	0.854121
1-Piperidinecarboxaldehyde(Quan2)	0.418579	0.354319	0.423447	0.34944	0.326444	0.370024	0.331841	0.258347	0.00199375	0.332053	0.346693	0.371209	0.300771	0.329163	0.387144	0.00259468	0.233434	1.00194	0.331126	0.295461	0.478774	0.33861	0.00605754	0.39507	0.0140078	0.533556	0.445671	0.315769	0.413852	0.351909	0.406734	0.0025343	0.351601	0.00132615	0.380816	0.376369	0.303528	0.301523	0.327359	0.237365	0.323833	0.234954	0.218383	0.194399	0.468574	0.0109964	0.302915	0.309314	0.334011
m/z185@RI1137	0.87895	0.763145	0.751006	0.760534	0.689097	0.948265	0.67341	0.594317	0.773171	0.679249	0.676376	0.711097	0.60999	0.752634	0.722008	0.0611128	0.50413	2.28167	0.76729	0.674315	1.18932	0.695702	0.00630974	0.777754	0.0244657	1.12645	0.858495	0.646735	0.8248	0.702652	0.771699	0.658108	0.650542	0.564549	0.00362741	0.915771	0.590181	0.660688	0.669763	0.550742	0.682531	0.533786	0.516661	0.423959	0.834973	0.818221	0.701147	0.677087	0.617497
Dodecane	35.7509	30.3766	32.0095	30.5106	25.3459	25.1275	25.8659	22.0078	34.6045	27.7772	18.7276	29.5647	24.5184	26.5319	31.4865	26.5069	18.6393	63.306	31.1254	25.7215	31.601	27.6882	41.8934	26.8008	17.3866	39.8033	38.3822	27.9551	21.9243	29.711	30.289	25.7542	29.0899	22.7528	26.4217	26.236	24.0628	25.0309	28.1991	21.4713	25.2875	21.4502	20.0823	15.9421	36.9839	33.4161	25.1595	27.2643	24.3105
?L-Valine-2TMS(Quan1)	0.764776	1.09574	0.868297	0.911676	1.11093	0.996869	0.944564	1.24716	0.630371	0.865352	1.21936	0.916768	0.977698	1.19735	0.907758	0.465832	0.863521	0.85328	1.05831	1.24588	1.09142	1.07584	0.765839	0.964042	0	1.56748	0.626454	0.578623	1.23712	0.745299	0.390124	0.401465	0.685718	0.781195	0.533995	0.781951	0.649465	0.842826	0.653293	0.768137	0.964849	0.518001	0.782721	1.82298	0.910811	0.953625	1.05341	0.707949	1.0412
?L-Valine-2TMS(Quan2)	0.123994	0.168126	0.14687	0.160352	0.179345	0.164925	0.154688	0.19276	0.0743239	0.109743	0.191785	0.15073	0.128188	0.196389	0.145168	0.0856613	0.161779	0.147793	0.184363	0.197958	0.16806	0.173746	0.129742	0.15602	0.159028	0.261108	0.0907538	0.0905973	0.208937	0.114931	0.062744	0.063489	0.0953317	0.120387	0.0864324	0.129433	0.113341	0.117769	0.0913144	0.120023	0.151701	0.0770238	0.118904	0.272554	0.160099	0.133752	0.159025	0.11949	0.170638
m/z178@1224	0.768783	0.6955	0.624978	0.531812	0.456852	0.675401	0.501621	0.404103	0.610987	0.614483	0.54166	0.63297	0.50543	0.534931	0.556137	0.550668	0.350982	1.26188	0.61414	0.486722	0.775058	0.574899	0.754323	0.530244	0.187999	0.560525	0.764966	0.539548	0.581813	0.595975	0.571329	0.495619	0.551201	0.402034	0.565038	0.831922	0.556042	0.551476	0.547075	0.448255	0.402277	0.482291	0.459436	0.362037	0.635519	0.599459	0.469854	0.477735	0.428613
m/z209@RI1237.4	0.216641	0.212432	0.169002	0.20128	0.182827	0.206058	0.182642	0.15279	0.138442	0.169804	0.173145	0.167828	0.158441	0.196015	0.170415	0.179162	0.150727	0.366596	0.205336	0.185503	0.246075	0.184472	0.31749	0.190847	0.117801	0.310752	0.156461	0.184493	0.225267	0.156984	0.206079	0.190966	0.1608	0.161425	0.191049	0.172337	0.150884	0.181612	0.157764	0.145547	0.189886	0.131981	0.132995	0.124224	0.194485	0.216318	0.185793	0.160951	0.178512
Gama-hydroxybutyricAcid-2TMS(Quan1)	4.21145	5.87879	3.67066	4.77983	6.1248	5.32802	5.29151	6.30047	2.62655	3.43756	5.17129	3.55567	4.24528	6.78087	4.86968	5.58772	5.52831	6.42116	4.08169	5.44413	5.19947	4.82617	10.7309	5.42182	4.09863	11.8292	3.26264	3.97666	7.31788	4.05346	5.67446	6.62545	5.01478	5.14446	7.57167	3.40653	3.66438	5.44327	4.06573	4.18892	6.80549	4.183	4.59287	4.8129	3.88096	5.1085	6.01685	4.15608	5.24309
Gama-hydroxybutyricAcid-2TMS(Quan2)	0.506387	0.712873	0.449685	0.587248	0.752458	0.705823	0.647564	0.774298	0.300335	0.427725	0.62361	0.45156	0.518228	0.820807	0.601566	0.703717	0.702072	0.880335	0.516116	0.663825	0.745043	0.611911	1.30386	0.662568	0.50852	1.46658	0.403904	0.473187	0.871436	0.478304	0.698767	0.836586	0.586254	0.625435	0.943678	0.447985	0.450497	0.691336	0.492857	0.51533	0.8527	0.480255	0.574196	0.619311	0.462934	0.622275	0.736457	0.496798	0.619491
m/z140RI1252.8	1.45477	1.27684	1.29091	1.24062	1.13456	1.21582	1.08853	0.982682	1.30132	1.08515	1.12424	1.16958	1.01599	1.20393	1.19038	1.14719	0.880405	2.84512	1.25323	1.13586	1.50175	1.12062	1.80539	1.2786	0.73833	1.79981	1.42111	1.11393	1.40582	1.12784	1.28857	1.12191	1.12778	0.989552	1.1638	1.21121	0.986936	1.11108	1.1345	0.908453	1.1707	0.872989	0.85064	0.741775	1.41189	1.35729	1.14796	1.06314	1.03934
m/z131@1258.7	0.306396	0.252526	0.280645	0.233939	0.212454	0.2743	0.230834	0.19145	0.296181	0.22495	0.22712	0.253588	0.203141	0.227894	0.254075	0.223803	0.175878	0.601498	0.251181	0.198054	0.354275	0.224713	0.393101	0.280067	0.165046	0.376068	0.322609	0.219115	0.289429	0.22786	0.263804	0.267034	0.236637	0.200181	0.270588	0.291896	0.187723	0.218785	0.253207	0.181386	0.255908	0.17816	0.177327	0.173442	0.338426	0.341379	0.250119	0.241113	0.222396
m/z157@1259.8	3.09243	2.11624	2.96823	1.76922	1.09617	1.90178	1.20863	1.19033	2.90567	1.30564	1.06506	1.2704	0.950117	1.69998	1.93699	1.57892	0.790064	10.4187	1.67644	0.906772	2.49067	0.907594	5.00593	1.56825	0.000787231	5.77841	3.86922	1.91491	4.0529	1.5916	3.11035	2.13237	2.87521	2.88276	3.35926	2.40313	1.1556	1.85233	2.27259	0.971323	2.29658	1.33345	1.1087	2.36664	4.32903	3.64321	1.61959	1.40507	0.975658
L-Serine-2TMS(Quan1)	11.0742	10.4986	13.0632	12.317	12.1605	12.6047	11.0855	10.5577	7.30593	6.50644	6.68103	8.65992	8.48817	7.0643	6.09901	7.67321	6.54674	2.38233	3.52115	3.67772	4.06223	3.37407	2.72929	3.65287	3.76551	0	13.193	12.8742	8.22648	14.2341	10.5227	13.0946	8.60851	7.9906	10.0636	10.7213	8.1045	5.85636	7.41447	9.02322	6.04603	6.66264	5.93234	3.72726	3.47396	3.29702	3.35433	4.58117	5.06183
L-Serine-2TMS(Quan2)	11.7724	10.7673	13.9138	12.7165	12.5969	12.8284	11.6282	10.7814	8.0163	6.86221	6.84652	9.324	8.72465	7.39553	6.58984	8.03658	6.75536	2.82757	3.75753	3.84285	4.12984	3.6272	2.9192	3.87521	4.01958	1.97441	14.0371	13.3747	8.52977	14.9926	14.0959	13.395	9.29709	8.34115	10.3722	11.0023	8.50704	6.27379	8.02403	9.3385	6.24391	7.12821	6.30399	3.93296	3.67359	3.54228	3.55236	4.9122	5.34265
Silanamine,_1,1,1-tri-CH3...CAS#_5630-81-9	5.18307	5.36312	4.3911	4.0025	3.978	5.15881	4.09708	3.99669	2.8164	2.10601	2.08555	2.83177	2.58349	2.3264	2.76491	3.14435	2.54132	1.83316	1.34514	1.5405	1.54569	1.35929	1.68442	1.23859	1.2555	1.0667	5.43335	5.20653	4.87918	3.03787	2.55572	2.95118	2.16022	1.69253	1.9193	5.43044	3.27967	1.8587	3.19371	6.68399	2.54681	2.11419	2.08824	2.64749	1.45408	1.54795	1.57818	1.65531	1.73188
Phosphoric_Acid-3TMS(Quan1)	31.2062	32.9265	23.2219	24.9753	26.2074	33.412	26.2638	28.3847	37.3895	40.4517	48.6728	43.9269	47.3817	55.3656	41.3271	40.1069	42.8654	73.9406	62.0636	62.3802	66.0248	59.0978	70.4981	59.454	59.5693	70.666	31.7875	32.8983	39.1668	39.9632	45.3414	41.1323	42.7087	46.1611	45.6661	53.6408	46.7037	49.4949	51.1407	52.2978	56.145	48.1396	55.7003	51.8528	48.6943	50.1787	48.7264	54.5731	66.3568
Phosphoric_Acid-3TMS(Quan2)	4.38196	4.73436	3.32794	3.58937	3.80813	4.91289	3.77846	4.18107	5.38535	5.89604	7.14663	6.43178	6.98066	8.18369	5.88634	5.89197	6.45304	11.2132	9.12048	9.40663	10.9667	8.75192	10.4308	8.62298	9.26255	10.4565	4.51788	4.67044	5.66124	5.73888	6.55478	6.03705	6.15811	6.8771	6.81237	9.16669	6.90744	7.30358	7.63611	7.84888	8.2885	7.22443	8.543	7.98058	6.88546	7.17815	7.20208	8.27619	10.0694
m/z127	2.48231	2.21854	2.35395	2.08747	1.88982	2.18794	1.85563	1.63531	2.48316	1.9325	1.95097	1.77873	1.78712	2.01659	2.11341	1.89897	1.42746	5.25725	2.22648	1.97688	2.63705	1.51406	3.19807	2.2616	0.0173883	3.07465	2.58062	2.03928	2.44002	2.06767	2.30638	1.9605	2.09319	1.73422	2.04388	2.21329	1.78072	1.93808	2.05403	1.61196	2.03501	1.56518	1.52082	1.28149	2.69592	2.39582	1.44965	1.5601	1.83047
Glycerol-3TMS	0.165485	0.580723	0.219581	0.153768	0.180764	0.251755	0.13778	0.29422	0.165856	0.162235	0.207904	0.178668	0.163284	0.243543	0.169816	0.191982	0.165485	0.500613	0.248951	0.186461	0.247042	0.17573	0.291299	0.198541	0.18279	0.237103	0.191767	0.252526	0.223443	0.271218	0.244809	0.295498	0	0.231789	0	0.406455	0.227981	0.29541	0.209761	0.320187	0.26474	0.263721	0.256951	0.270914	0.200244	0.188016	0.247808	0.245973	0.233855
L-Threonine-2TMS(Quan1)	4.61574	4.39639	4.86365	4.81073	4.86698	4.74644	4.71471	4.49785	4.57612	4.01774	4.21998	5.0983	4.95976	4.57149	4.04112	5.11391	4.29038	3.0612	4.11201	4.27714	4.55187	4.12238	3.79528	4.16439	4.16388	2.76728	4.7467	4.90989	3.48686	5.03246	5.04921	4.89355	2.96606	2.54067	3.38714	4.52178	3.64678	3.0743	3.53727	3.98577	3.26436	2.65919	2.45186	1.55908	3.25197	3.35283	3.43237	3.69515	4.12194
L-Threonine-2TMS(Quan2)	1.48993	1.47816	1.60337	1.61822	1.6904	1.8934	1.61966	1.53024	1.43519	1.31228	1.41902	1.698	1.6848	1.54075	1.34121	1.68906	1.46453	1.11852	1.3122	1.458	1.72158	1.38433	1.25858	1.34043	1.39477	0.943858	1.47536	1.6632	1.21387	1.70359	1.68175	1.67811	0.950279	0.814038	1.13843	1.70492	1.22975	1.04946	1.14533	1.3693	1.1295	0.858308	0.816628	0.532506	1.05942	1.13029	1.15029	1.26546	1.42134
m/z256	22.4374	19.6008	20.2326	19.1989	17.1308	17.4926	16.8935	14.8074	21.4859	17.5069	17.1901	18.7884	15.9273	18.1012	19.6551	17.2722	12.9331	41.1455	20.2862	17.2885	22.1699	18.115	27.7499	21.0265	11.6583	27.4382	23.0217	17.7805	21.7352	18.8759	20.1175	16.8903	18.4692	15.1462	17.5148	17.9482	15.6224	16.9447	18.3283	14.5391	17.6919	14.045	13.2681	11.4171	23.4037	21.4642	17.3157	17.6202	16.5537
m/z212@RI1320(Quan1)	0.863034	0.846237	0.72899	0.714229	0.714618	0.778335	0.655382	0.675962	0.463237	0.38502	0.50296	0.491327	0.474542	0.628887	0.510573	0.485834	0.435227	0.566106	0.286228	0.314301	0.384667	0.299104	0.536336	0.337159	0.260601	0.578196	0.852823	0.702189	1.09579	0.770057	0.844765	0.880771	0.913164	0.856044	1.09505	0.654341	0.585302	0.703419	0.668756	0.581382	1.02745	0.561386	0.607475	0.619154	0.394436	0.413623	0.435669	0.439462	0.418881
m/z212@RI1320(Quan2)	0.439849	0.428371	0.368521	0.364896	0.34735	0.369076	0.302622	0.333487	0.258843	0.194472	0.24708	0.261049	0.219357	0.267075	0.274569	0.252645	0.194637	0.394677	0.162884	0.13118	0.232823	0.143164	0.294791	0.162016	0.118204	0.315671	0.443563	0.343609	0.489282	0.358446	0.44115	0.400821	0.432828	0.381478	0.491418	0.320795	0.263001	0.352136	0.308681	0.29312	0.502158	0.258814	0.278497	0.28054	0.199395	0.18239	0.222187	0.229332	0.183451
Glycine-3TMS	0	0	0	0	0	0	0	0	0	0	0	0	0	0	0	0	0	0	0.0548802	0	0	0	0	0	0	0	0	0.0358723	0	0	0	0	0	0	0.025667	0	0	0	0	0	0	0	0	0	0	0	0	0	0
SuccinicAcid-2TMS(Quan1)	10.3925	11.5023	9.95666	9.59876	9.45847	10.2702	9.15035	9.13967	10.3192	8.67964	8.92888	10.2548	9.94724	10.6784	9.58632	10.457	8.77169	12.8106	9.54865	9.36276	10.5859	9.09422	12.1292	8.85914	8.61073	9.89853	10.3183	9.79247	11.0057	12.053	12.4136	12.3858	11.0602	10.6285	13.3415	16.1163	13.11	13.0503	13.8766	12.8749	14.201	12.8028	12.359	12.5623	7.91895	8.24941	7.51646	8.54788	9.11437
SuccinicAcid-2TMS(Quan2)	0.777259	0.811725	0.761448	0.709023	0.700051	0.871216	0.670558	0.66912	0.754592	0.65214	0.654792	0.813381	0.742423	0.792504	0.715816	0.788655	0.631563	1.0628	0.711581	0.716892	0.908574	0.662958	0.914175	0.676609	0.655521	0.72773	0.788165	0.754041	0.781423	0.913337	0.947046	0.904576	0.824611	0.80252	1.0185	1.38756	0.991459	0.971757	1.08911	0.968561	1.04943	0.979762	0.919639	0.917629	0.593089	0.62244	0.552053	0.646699	0.679977
m/z115@RI1333.6	0.275218	0.225784	0.256913	0.235937	0.189157	0.195447	0.194731	0.183423	0.208597	0.206355	0.198002	0.2119	0.190239	0.210782	0.210581	0.178354	0.146583	0.427583	0.215634	0.199661	0.247947	0.215521	0.280205	0.220844	0.1353	0.27312	0.240477	0.191118	0.254523	0.211451	0.236521	0.185544	0.187458	0.191363	0.172786	0.211496	0.172365	0.199498	0.199688	0.161772	0.186656	0.148151	0.145274	0.130317	0.254146	0.237379	0.207987	0.17816	0.184203
m/z184@RI1340.6	1.05061	1.01897	0.967641	0.947266	0.926051	1.01894	0.917014	0.812138	0.877816	0.877007	0.838847	0.920671	0.834645	0.995845	0.945184	0.996209	0.716358	2.01669	1.04179	0.941763	1.22753	0.942429	1.58798	1.01432	0.487712	1.43405	0.945638	0.891254	1.14767	0.977132	1.07972	1.05203	1.06803	0.871873	1.0574	1.04741	0.81711	0.953554	0.956446	0.828975	0.96443	0.823735	0.812169	0.746333	1.06574	1.12392	0.942778	0.859783	0.887227
GlycericAcid-3TMS(Quan1)	3.09627	2.99949	3.72837	3.45829	3.41622	3.97455	3.46057	3.3077	1.45367	1.25264	1.30681	1.41451	1.37362	1.3833	1.28493	1.30654	1.13036	0.569581	0.44047	0.439379	0.513647	0.405371	0.503946	0.46156	0.484332	0.451396	2.49208	2.36447	2.44966	2.63494	2.7022	2.47219	2.184	2.1875	2.32262	1.60578	1.25843	1.2347	1.21675	1.09764	1.17471	1.49999	1.41698	1.40517	0.343794	0.339363	0.298355	0.409779	0.421448
GlycericAcid-3TMS(Quan2)	1.84794	1.77501	2.12771	2.01779	2.00772	2.49023	2.05052	1.99373	0.772394	0.73006	0.773083	0.775785	0.790225	0.817339	0.711786	0.745163	0.692638	0.316977	0.247657	0.266173	0.305511	0.233946	0.287532	0.254623	0.280194	0.280383	1.40505	1.34627	1.43184	1.48729	1.583	1.45624	1.24965	1.29298	1.39423	0.993168	0.747611	0.730597	0.692008	0.642534	0.692882	0.854097	0.837845	0.856226	0.183	0.193105	0.186338	0.228357	0.259192
m/z228@RI1345	0.351927	0.312888	0.315892	0.301346	0.285235	0.334543	0.2754	0.239697	0.320068	0.273458	0.264521	0.292876	0.248353	0.293389	0.303087	0.280568	0.205772	0.730618	0.318874	0.286031	0.410492	0.291685	0	0.30812	0.178217	0.435388	0.358238	0.277477	0.352445	0.284061	0.328854	0.27286	0.285835	0.251622	0.293632	0.330308	0.238872	0.283554	0.283866	0.232564	0.292269	0.220093	0.220155	0.181793	0.349129	0.332812	0.27198	0.274979	0.255734
m/z174@RI1351.6	2.44878	2.80295	2.33378	2.32876	2.4731	2.55927	2.20914	2.3176	2.22032	1.9564	2.46279	2.22926	1.99445	2.56391	2.49109	2.37214	1.94711	4.98042	2.24449	2.40368	2.81845	2.24008	4.15511	2.66412	1.77974	4.23829	2.48245	1.93947	3.14498	2.17885	2.63306	2.51685	2.32059	2.10169	2.71295	2.03084	1.85037	2.31004	2.16499	1.86633	3.54293	1.85388	1.81265	1.69213	2.37203	2.44046	2.41506	2.25348	2.06721
Fumaric_acid-2TMS(Quan1)	74.715	74.3923	69.0442	68.7424	66.809	68.3398	68.6522	67.6143	50.0235	46.549	46.5134	48.6691	47.9959	48.4929	51.8936	50.3789	41.8448	58.5322	41.8731	39.243	47.4737	40.4654	0.00937306	42.0467	40.1707	43.1837	95.8327	91.2774	99.2811	105.741	114.513	112.67	121.713	113.432	141.59	85.5466	85.2859	89.4142	89.1052	83.5118	96.755	94.9285	95.985	93.6401	47.6205	47.2907	40.6912	51.9783	54.1604
Fumaric_acid-2TMS(Quan2)	2.44106	2.47367	2.54468	2.2862	2.22232	2.79613	2.36871	2.34727	0.00528096	1.44437	1.49794	0.00315663	1.51743	1.56095	1.65151	1.68181	1.39304	1.77448	1.32301	1.24436	1.57961	1.28521	1.64668	1.29555	1.31076	0.00618695	3.73859	3.34571	3.45665	4.54624	4.78573	4.55319	5.00128	4.74407	5.83739	4.35248	3.39666	3.2908	3.55141	3.21507	3.53136	4.11796	3.94325	3.80506	1.4627	0.0030553	1.27474	1.74205	1.81014
L-Alanine-3TMS(Quan1)	0.252695	0.426737	0.17353	0.330521	0.430655	0.23844	0.369987	0.499211	0.148395	0.406251	0.827914	0.335451	0.638982	1.02725	0.436273	0.565291	0.845644	0.538449	0.728039	1.11412	0.578931	0.921414	1.61928	0.787599	2.39654	2.0855	0.0898192	0.229916	0.401037	0.144787	0.259282	0.318946	0.0874381	0.140497	0.172818	0.11042	0.199455	0.319587	0.160127	0.22013	0.432235	0.091998	0.140172	0.181493	0.260278	0.492235	0.751061	0.394152	0.679526
L-Alanine-3TMS(Quan2)	1.89715	3.11888	1.22832	2.51109	3.24328	1.66275	2.6886	3.60982	1.11171	3.04886	6.0189	2.51133	4.66699	7.29475	3.17794	4.20545	6.08814	3.81369	5.33627	8.20526	4.0097	6.78637	11.7269	5.98219	17.578	14.9802	0.697243	1.70216	2.91805	1.0414	1.79253	2.29927	0.623088	1.0174	1.20634	0.714745	1.45322	2.32614	1.18209	1.68393	3.11285	0.675965	0.99288	1.31146	1.9944	3.65332	5.5843	2.92367	5.06162
L-Serine-3TMS(Quan2)	3.36898	3.34279	3.68695	2.16976	2.41002	3.2319	2.19298	2.46455	1.95568	1.62752	1.09028	1.20226	1.05727	1.85445	1.91787	1.08172	0.951018	2.13354	1.03171	0.910315	0.894867	0.563042	1.26453	0.973296	0.830258	1.43124	3.65079	2.93402	6.03813	3.12502	3.25966	2.2242	4.76766	5.33807	2.76278	2.62371	1.59215	2.49353	2.74204	1.50388	2.59088	2.00342	2.10503	4.87783	2.09114	1.89642	1.09791	0.868882	0.844646
Alanine-3TMS	0	0	0	0	0	0	0	0	0	0	0	0	0	0	0	0	0	0	0	0	0	0	0	0	0	0	0	0	0	0	0	0	0	0	0	0	0	0	0	0	0	0	0	0	0	0	0	0	0
L-Serine-3TMS(Quan1)	0	0	0.0050044	0.00451225	0.00457172	0	0.00585204	0	0.00669696	0.00473249	0	0	0.00382517	0.00443605	0.0198235	0.00487857	0	0.0295515	0	0	0.00984646	0.0119336	0.00875368	0	0	0	0	0.00443258	0.00783985	0	0.00262907	0.00438048	0	0	0.023393	0.0112341	0	0	0	0	0.00633768	0	0.00405666	0.00188642	0.0181817	0.0108455	0	0.0104503	0.00487771
m/z288@RI1377.3	0.643474	0.556561	0.565647	0.531698	0.444787	0.544611	0.466981	0.360305	0.565784	0.492727	0.437465	0.548795	0.462733	0.545335	0.513622	0.524568	0.334044	1.45606	0.566566	0.459977	0.773574	0.512011	0.90699	0.52584	0.250829	0.760975	0.603922	0.499217	0.618552	0.494369	0.52915	0.502986	0.47003	0.407251	0.489	0.575577	0.414493	0.411279	0.511014	0.409289	0.469919	0.353234	0.355064	0.284463	0.724007	0.649795	0.48594	0.468005	0.437103
m/z247@1382.2(Quan1)	0.15541	0.155815	0.18885	0.140708	0.173131	0.201579	0.174539	0.153366	0.184426	0.176058	0.205136	0.165911	0.222159	0.222879	0.181179	0.184079	0.155933	0.19967	0.163994	0.167952	0.173626	0.130752	0.00146388	0.129412	0.149851	0.123258	0.156405	0.176933	0.170604	0.15851	0.193594	0.173139	0.184212	0.160328	0.184768	0.264588	0.201116	0.236841	0.148816	0.192277	0.183971	0.177381	0.213222	0.216737	0.117454	0.133175	0.120187	0.132996	0.136905
m/z247@1382.2(Quan2)	0.563202	0.633852	0.615597	0.326738	0.478026	0.495897	0.390066	0.480292	0.526769	0.433631	0.424811	0.484468	0.346851	0.552119	0.530923	0.272707	0.408551	0.888716	0.451474	0.489198	0.442063	0.279824	0.569063	0.45306	0.439849	0.797806	0.722621	0.571822	0.976652	0.525379	0.554492	0.415915	0.752195	0.81993	0.460754	0.704967	0.48921	0.606171	0.554056	0.457914	0.559621	0.472665	0.456462	0.931627	0.853061	0.626481	0.461132	0.434483	0.332811
Threonine-3TMS(Quan2)	0.361417	0.357369	0.376851	0.228809	0.291348	0.400278	0.250723	0.32816	0.290819	0.276275	0.253161	0.233951	0.212345	0.36806	0.316731	0.197032	0.26343	0.543043	0.27382	0.314668	0.268282	0.174388	0.40932	0.278995	0.281057	0.449598	0.377278	0.340249	0.657224	0.340864	0.361974	0.296973	0.424884	0.548939	0.299184	0.385583	0.295006	0.370287	0.384921	0.308254	0.384744	0.3027	0.303503	0.617268	0.469358	0.399035	0.30312	0.268418	0.228338
Threonine-3TMS(Quan1)	0	0	0.00129542	0	0	0.0036649	0.00586779	0	0	0	0	0.00515959	0	0.00908245	0	0	0	0.0224519	0	0.00480786	0	0	0	0.00751093	0	0	0	0	0	0	0.00441013	0	0	0	0.016674	0.00270791	0	0	0	0	0	0	0	0	0	0	0	0	0.00525654
Belta-amino_isobutylic_acid-3TMS(Quan1)	19.3986	15.6738	17.3995	15.5951	12.9227	15.0703	13.6216	11.2232	18.6959	14.4399	12.8538	16.1932	13.1358	14.3238	15.4175	14.382	9.72719	40.2725	16.5468	13.743	20.7828	14.5221	23.5559	16.0948	7.97402	21.5057	19.8638	14.5241	17.3498	15.1736	15.5486	14.1611	14.2633	12.0249	13.7258	15.6945	12.5768	12.7204	15.4834	11.7378	13.7881	11.108	10.3013	8.39265	20.3167	17.8094	13.8301	14.523	13.0958
Belta-amino_isobutylic_acid-3TMS(Quan2)	2.44078	1.95312	2.37147	1.94114	1.61614	2.20303	1.69643	1.43532	2.42257	1.83882	1.67327	2.5411	1.69629	1.93642	2.58781	1.86546	1.28017	5.05258	2.07598	1.81515	2.87276	1.82975	2.91588	2.54755	1.03516	2.75702	2.70287	1.90093	2.1506	2.11948	1.91217	1.80796	1.78135	1.54437	1.69323	2.12566	1.62545	1.55354	2.27463	1.44833	1.79327	1.46579	1.29745	1.05087	2.81314	2.27348	1.73562	2.08963	1.62824
Glycine-3TMS(not)	0	0	0	0	0	0	0	0	0	0	0	0	0	0.00489515	0	0	0	0	0	0	0	0	0	0	0	0	0	0	0	0	0.00369665	0	0	0	0	0	0	0	0	0	0	0	0	0.0242898	0	0	0	0	0
m/z323@RI1410.7	0.0535626	0.0485156	0.042257	0.0350187	0.0313423	0.0431914	0.0310959	0.0293422	0.042334	0.0312402	0.0296359	0.0340368	0.0227776	0.0364244	0.0361229	0.0229319	0.0220191	0.130733	0.0354807	0.0298391	0.0534042	0.0275819	0.0691211	0.0337298	0.0199885	0.0674941	0.0548782	0.0411883	0.0651082	0.0390261	0.0463354	0.0443337	0.049788	0.0402539	0.0527376	0.0490343	0.035313	0.0430717	0.0470113	0.034371	0.0519416	0.0322615	0.0331237	0.0347885	0.0596788	0.0429129	0.0375186	0.0347758	0.0301255
Alanine-d4-3TMS(not)	0	0	0.00354679	0	0	0.00227041	0.000959002	0	0	0	0.00111181	0	0	0	0	0.0030144	0	0	0	0	0	0	0	0	0	0	0	0	0.0136312	0	0	0	0	0	0	0	0.000798682	0	0	0	0	0	0	0	0	0	0	0	0
Alanine_(BP)-3TMS	0	0	0	0	0	0	0	0	0	0	0	0	0	0	0	0	0.0314151	0	0	0	0	0	0	0	0	0	0	0	0	0	0	0	0	0	0	0	0	0	0	0	0	0	0	0	0	0	0	0	0
m/z160@RT1430.8	3.44008	4.56867	4.10148	3.96647	4.39145	4.25194	4.31003	4.34396	5.78278	4.24684	4.22876	4.947	5.38567	4.54964	4.16853	6.71524	4.36738	4.88774	4.99224	5.65787	4.72513	5.51008	6.57429	5.64833	5.28798	3.72973	3.52107	3.3172	2.96177	3.69258	3.42885	3.86493	2.33172	2.3574	3.4888	3.73745	2.97792	2.98072	2.85285	3.37332	3.06833	2.31001	2.63111	2.8263	3.21813	3.55447	3.88654	2.95164	4.07722
m/z228@1430.8	1.98712	1.73416	1.75204	1.74084	1.47708	1.7329	1.54344	1.37679	1.75202	1.55843	1.58205	1.47008	1.44784	1.65698	1.64298	1.6033	1.14485	3.82733	1.80641	1.5935	2.1162	1.63482	2.12916	1.78053	1.04726	2.43509	1.91898	1.56312	1.94263	1.48116	1.74205	1.59705	1.55662	1.36001	1.57419	1.70056	1.3872	1.53213	1.62672	1.31925	1.62681	1.20057	1.18394	1.03101	1.93804	1.88646	1.56844	1.56067	1.49287
CitramalicAcid-3TMS	0.342081	0.339903	0.378019	0.344127	0.330841	0.367339	0.31552	0.31148	0.422215	0.373893	0.359706	0.432278	0.435222	0.407984	0.42503	0.45577	0.355662	0.562674	0.466597	0.426574	0.515598	0.408293	0.527757	0.469311	0.48389	0.459972	0.296943	0.280612	0.30268	0.354611	0.369836	0.359457	0.335564	0.329725	0.400043	0.481258	0.42718	0.413754	0.453206	0.389479	0.456175	0.389311	0.379526	0.381403	0.347724	0.364719	0.306184	0.394915	0.386891
L-Glutamine-3TMS(quan1)	0.0631163	0.0635222	0.0832508	0.0675496	0.045197	0.0711967	0.059627	0.0483332	0.0809383	0.0780465	0.0472727	0.0858006	0.0712341	0.0872991	0.083305	0.100654	0.0433586	0.152209	0.176125	0.124493	0.163484	0.0745469	0.1481	0.140683	0.0428207	0.143177	0.045777	0.0585291	0.0925774	0.0578028	0.0829024	0.0607964	0.0543147	0.0480082	0.0434553	0.0600098	0.0564421	0.0568292	0.0668161	0.0556045	0.0556719	0.0432131	0.0421957	0.0615181	0.0800829	0.0941729	0.0659695	0.0532566	0.0487751
L-Glutamine-3TMS(Quan2)	1.11565	1.06076	1.48373	1.12728	0.800724	1.15997	0.987109	0.815064	1.4632	1.33286	0.884724	1.52685	1.18051	1.52717	1.49675	1.78543	0.771085	2.40945	2.93751	2.08822	2.61718	1.33155	2.57107	2.53858	0.691633	2.25055	0.869949	1.01888	1.5187	0.966749	0.00436653	1.0665	0.966983	0.845004	0.00197336	1.02598	0.905131	0.947777	1.04569	0.96868	0.876441	0.710151	0.745985	1.02955	1.42932	1.69215	1.07033	1.00231	0.871113
m/z234@RI1478.6	0.317565	0.346155	0.398145	0.416781	0.413752	0.429742	0.43375	0.364391	0.267138	0.246018	0.288157	0.283206	0.365278	0.352747	0.276885	0.29049	0.262712	0.233141	0.280784	0.292362	0.263874	0.242857	0.254497	0.235624	0.33329	0.203665	0.322518	0.353978	0.33896	0.29405	0.372436	0.341367	0.319859	0.322089	0.311607	0.345935	0.32577	0.35103	0.244849	0.297233	0.302443	0.30578	0.361263	0.308322	0.192777	0.224778	0.199638	0.234497	0.265828
MaleicAcid-3TMS(Quan1)	21.3512	22.783	20.3701	17.8627	17.0729	18.0411	15.6821	15.862	16.8108	13.3295	11.3588	14.8457	14.0885	13.5819	14.5522	18.8889	11.3075	24.7473	16.4633	13.7629	17.5124	13.6566	23.8463	16.186	14.2201	17.4604	25.497	21.9424	23.3605	25.6919	27.097	30.8654	26.9723	22.6801	39.1349	26.709	22.0006	23.9111	23.5646	19.4018	23.6973	19.2675	19.1975	19.0899	18.5216	18.6546	15.3656	14.9761	15.3443
MaleicAcid-3TMS(Quan2)	11.7077	12.2218	11.5556	9.77112	9.08487	10.2677	8.49836	8.42534	9.51405	7.23244	6.13217	8.43436	7.61175	7.21693	8.12132	10.217	6.06689	14.2089	9.07135	7.33447	9.80571	7.38069	12.7446	8.93855	7.66563	9.30667	14.5579	11.9337	12.6705	14.6508	14.7802	16.6219	14.897	12.312	20.9395	15.8933	12.0865	12.772	13.3335	10.4778	12.5036	10.6981	10.2852	10.2204	10.4122	10.1981	8.1111	8.47384	8.31105
m/z191@RI1494.0	1.51785	1.32547	1.45286	1.36426	1.1031	1.3035	1.18381	1.01607	1.53215	1.23871	1.17234	1.37766	1.13935	1.24296	1.36146	1.27692	0.928326	2.90092	1.42263	1.15042	1.63088	1.27271	1.90284	1.4539	0.841591	1.84384	1.57087	1.23729	1.49248	1.29364	1.38381	1.18809	1.18733	1.02656	1.19374	1.25668	1.08717	1.15849	1.27846	1.00684	1.26176	0.960658	0.926007	0.769586	1.61995	1.5177	1.2063	1.25559	1.18685
Pentadecane	61.576	52.8344	52.066	53.2	43.0146	37.4905	44.8272	38.8591	54.0725	47.2644	44.8708	46.3575	43.4349	46.542	53.649	44.6687	32.802	84.5833	53.1627	44.6195	46.5221	48.9417	69.8067	57.7858	31.3505	68.24	60.1263	47.6984	57.2376	48.0231	52.0293	43.7064	51.4617	41.2497	44.4452	36.877	41.5754	44.1966	46.6383	37.978	46.763	36.9253	35.7876	28.6069	60.6862	56.8953	45.7289	45.3962	43.016
m/z180@RI1506.3	20.2315	9.91316	17.2691	16.3589	8.92715	13.5421	12.1185	7.05109	14.4794	17.1811	10.6055	14.8015	12.8578	10.0383	13.3698	0.00330754	6.01047	29.9237	19.5091	10.4294	19.9487	14.6759	0.00641611	14.1676	4.81244	13.5671	17.7097	17.4522	13.2064	16.0234	15.1091	11.0072	12.0691	9.05473	9.25996	14.949	12.9853	10.1531	14.7219	10.8599	5.88438	9.17554	6.51496	3.96641	19.6559	20.0138	9.64288	12.8414	13.0517
PyroglutamicAcid(GA_BP)-2TMS(Quna1)	41.3913	49.0679	52.4682	52.4099	49.9706	42.1856	46.8312	51.0503	61.7927	43.4504	47.7659	53.0181	54.6076	62.1779	50.931	48.8393	46.915	79.0407	68.9511	70.0187	60.2492	62.8694	81.3983	75.666	74.6239	86.4491	41.765	37.4176	41.5299	39.7442	37.6872	37.7082	24.9857	29.7405	25.0883	32.9364	28.5872	26.3106	29.4266	29.1912	31.3711	21.0285	24.9138	24.3627	40.5326	39.4767	36.4465	36.7024	37.7807
PyroglutamicAcid(GA_BP)-2TMS(Quna2)	2.56997	3.10562	3.69625	3.4184	3.30923	3.31339	3.10171	3.43087	4.59541	2.82195	3.11913	3.9878	3.67294	4.24202	3.31453	3.35244	3.2115	6.15047	4.70922	4.86603	5.11752	4.29406	5.52065	5.14984	5.88313	5.84011	2.77122	2.37962	2.73115	2.67135	2.43436	2.45958	1.52985	1.88288	1.60555	2.45395	1.84127	1.70653	1.93092	1.87111	2.02716	1.32339	1.63382	1.60435	2.63318	2.5612	2.3813	2.43467	2.42844
m/z204@RI1522.6	1.05862	0.693384	2.11323	1.41205	1.0119	1.44897	1.16309	0.894781	4.43741	2.16741	1.64432	3.4255	2.38831	2.03485	2.54	3.49167	1.62618	3.83985	1.91984	1.35512	3.30747	2.1708	3.53996	2.28301	1.74346	1.53274	1.67332	1.10375	0.862058	1.26171	1.16347	1.50875	0.941551	0.71896	1.45412	2.02852	1.36396	1.26999	1.72802	1.07522	1.19292	1.14435	0.94414	0.856937	2.96533	2.09714	1.56477	2.616	1.93363
N-Acetylglutamic_acid(GA_BP)-2TMS(Quan1)	0.561381	0.537608	0.678715	0.633288	0.571514	0.706588	0.57072	0.435449	0.643938	0.745975	0.490047	0.818985	0.800707	0.545886	0.625307	0.734382	0.454838	0.692526	0.912702	0.796324	1.06334	0.832306	0.713382	0.789252	0.440995	0.355761	0.404347	0.521131	0.388784	0.547767	0.483722	0.45219	0.452241	0.425066	0.444647	0.698078	0.566843	0.450328	0.501792	0.626343	0.37457	0.520528	0.463418	0.474049	0.525191	0.611298	0.481954	0.532549	0.555462
N-Acetylglutamic_acid(GA_BP)-2TMS(Quan2)	6.15207	5.70832	7.35137	6.72143	5.72408	6.73721	5.65062	4.32197	7.01834	7.73023	5.0541	8.45403	8.20287	5.66366	6.65828	7.63511	4.54158	6.78167	9.78162	8.07397	10.0554	8.68378	7.29929	8.54228	4.33087	3.56406	4.56479	5.53071	4.09442	5.94078	4.96899	4.57128	4.92626	4.49577	4.70711	6.82857	5.9845	4.57938	5.48848	6.44789	3.85605	5.52184	4.85419	4.87893	5.66091	6.40304	4.98049	5.55532	5.61895
ErythronicAcid-4TMS	0.828006	0.862374	1.02317	0.968973	0.975092	0.984065	1.04831	0.911326	0.73727	0.71092	0.807169	0.73855	0.940292	0.939046	0.772759	0.808839	0.695108	0.799178	0.711477	0.707618	0.690797	0.598947	0.713789	0.660071	0.734776	0.663442	0.733419	0.841427	0.928259	0.792705	0.934514	0.852597	0.827663	0.76839	0.840847	0.851722	0.778873	0.956374	0.602252	0.759358	0.763556	0.75173	0.871786	0.853001	0.454485	0.533229	0.495049	0.533905	0.598891
m/z212@RI1571.1	0.187927	0.207268	0.176571	0.188402	0.183466	0.203651	0.186172	0.132027	0.175896	0.227461	0.192306	0.193239	0.204176	0.187045	0.20392	0.271213	0.141702	0.310818	0.272985	0.233199	0.27858	0.232251	0.301686	0.248923	0.0777043	0.183405	0.137048	0.136996	0.161027	0.136791	0.205964	0.172087	0.157415	0.162273	0.202627	0.170657	0.153445	0.183137	0.146573	0.157737	0.178389	0.145883	0.180497	0.134021	0.15856	0.237525	0.168904	0.142079	0.161003
m/z198@RI1578	0.161603	0.161695	0.178722	0.163601	0.131321	0.177052	0.133055	0.122859	0.193262	0.12847	0.103901	0.181055	0.15095	0.13347	0.150727	0.195731	0.109608	0.268012	0.17117	0.13165	0.194731	0.154244	0.222258	0.179521	0.146802	0.143799	0.166989	0.136405	0.111015	0.156925	0.152817	0.148471	0.0938414	0.0773411	0.146439	0.174685	0.123382	0.111498	0.134556	0.112581	0.109286	0.0860716	0.0835082	0.0749944	0.138907	0.131264	0.102806	0.103557	0.104121
Arabinofuranose-4TMS	1.11297	0.9042	1.43727	1.145	0.972282	1.23224	1.25694	1.15059	3.39976	1.69927	1.48202	1.79422	1.73234	1.54793	1.39968	1.80175	1.36231	3.72487	2.18009	1.75915	2.6348	2.0933	2.15429	1.58953	1.4448	1.36348	1.64235	1.45348	1.07866	1.63811	1.45833	1.5074	1.30779	1.35491	1.59965	2.76057	1.77364	1.51747	1.76891	1.72923	1.1793	1.99734	1.46331	1.44273	2.06384	1.82336	1.4144	2.03718	2.32251
1-Hexadecene	0.230362	0.228332	0.219741	0.223639	0.185337	0.215149	0.174	0.183783	0.259808	0.20895	0.202082	0.218827	0.18472	0.2157	0.218116	0.213867	0.171158	0.443632	0.245828	0.191464	0.248051	0.197445	0.321099	0.228802	0.152461	0.30461	0.303799	0.19349	0.287351	0.226759	0.219143	0.190338	0.228804	0.18268	0.191953	0.185356	0.184939	0.19353	0.210464	0.166231	0.220865	0.145774	0.1698	0.136943	0.269516	0.253759	0.207559	0.205019	0.19984
m/z494@RI1598.7	0.108752	0.104632	0.102141	0.0978694	0.090539	0.105812	0.0972562	0.0834784	0.0960216	0.0906671	0.0909219	0.0981332	0.087894	0.0920162	0.0990881	0.0927259	0.0753055	0.211734	0.104832	0.0986011	0.123992	0.0947466	0.152863	0.106208	0.0674716	0.150333	0.10154	0.0900214	0.125016	0.0894996	0.104149	0.0892652	0.0900068	0.0776058	0.0966619	0.0918206	0.0800765	0.0887869	0.0995087	0.0822421	0.10037	0.0664787	0.074842	0.0630362	0.112986	0.117309	0.0960578	0.0875633	0.0910811
?Arabinofuranose-4TMS	0.94538	0.754256	1.29746	0.935874	0.780235	1.10842	1.09088	0.980386	2.96899	1.49409	1.19913	1.60899	1.44589	1.27069	1.21034	1.6311	1.11632	3.41396	1.83321	1.44395	2.2913	1.76663	1.96094	1.31938	1.19058	1.15437	1.48118	1.26376	0.894313	1.4531	1.21519	1.38567	1.14489	1.14093	1.48292	2.56082	1.52117	1.3138	1.58902	1.46762	0.986731	1.77721	1.24075	1.21488	1.92993	1.62958	1.24607	1.83119	1.99487
GlutamicAcid-3TMS(Quan1)	2.65	2.46629	4.39013	2.91327	2.4712	3.60626	2.64361	2.02756	5.24795	4.62584	2.12984	4.94664	4.59622	2.84573	3.94243	5.57141	2.0801	3.23072	7.86939	5.45854	7.56691	4.59054	5.15907	6.06993	3.38732	1.73488	1.39203	2.12152	1.52879	2.33855	1.94637	1.65915	1.6639	1.71058	1.49494	3.18463	2.33938	1.5787	2.12174	2.67191	1.25566	2.06126	1.68776	2.18269	3.08853	3.43129	2.30846	2.66045	2.4639
GlutamicAcid-3TMS(Quan2)	0.103401	0.105346	0.15711	0.111376	0.0973066	0.147609	0.104942	0.0774836	0.196276	0.172159	0.0806369	0.192824	0.175477	0.120964	0.143347	0.22072	0.0809718	0.126573	0.312366	0.217021	0.289715	0.184191	0.218178	0.223223	0.136791	0.075619	0.052222	0.0787237	0.0597361	0.0880537	0.0723252	0.0666177	0.0635713	0.0657197	0.061111	0.125511	0.0885031	0.0581595	0.0775081	0.107465	0.0489897	0.0817948	0.0661282	0.0929621	0.122532	0.135066	0.0914582	0.104759	0.09513
m/z140@RI1623.8	3.24355	4.91681	4.20885	3.95487	4.25532	4.65086	4.26914	4.36977	4.15668	3.35501	5.12752	6.10358	5.5806	5.6374	6.04388	6.7122	4.76395	3.85017	3.70765	6.19088	4.74273	5.4822	6.84156	6.43958	7.09757	5.39833	3.96479	3.03006	4.84612	3.95365	5.14949	4.97396	5.58749	4.40553	5.92932	3.99918	4.55475	5.56567	5.14257	4.86754	7.0193	6.38663	8.51663	7.50622	3.97177	3.5333	5.25008	6.41741	4.58347
Treitol-4TMS(Quan1)	0.258572	0.242862	0.329231	0.292381	0.297159	0.316713	0.302881	0.268237	0.526348	0.300487	0.274361	0.350893	0.337294	0.314502	0.2889	0.341048	0.27711	0.573239	0.362678	0.336598	0.440191	0.340018	0.359058	0.299101	0.284128	0.318369	0.358017	0.356193	0.313895	0.351866	0.353899	0.376861	0.345922	0.342422	0.387276	0.475319	0.383392	0.373014	0.405629	0.399643	0.347604	0.413217	0.394452	0.35657	0.359658	0.328035	0.301514	0.363442	0.361345
Treitol-4TMS(Quan2)	0.328721	0.304803	0.416957	0.391392	0.295934	0.362869	0.341499	0.303529	0.868329	0.386789	0.361728	0.527985	0.388715	0.391098	0.36648	0.49282	0.30119	1.08094	0.47526	0.414298	0.594378	0.431899	0.543446	0.393532	0.332307	0.436592	0.559201	0.461773	0.375072	0.4592	0.431198	0.403051	0.458937	0.433771	0.460522	0.653697	0.595845	0.440812	0.527078	0.428418	0.396429	0.517223	0.411996	0.409027	0.539354	0.430206	0.371803	0.478499	0.523658
1,6-Anhydroglucose-3TMS(Quan1)	4.90016	3.43219	4.93854	4.58723	3.47991	3.54205	3.89046	3.83658	11.9904	7.62606	5.40242	5.25262	5.76745	5.16111	4.61943	5.71335	4.63728	10.8459	7.90319	5.2709	7.30383	6.23604	6.55732	4.74547	3.59688	4.16309	6.13575	5.46698	4.43406	4.51243	4.71268	5.14697	3.39676	3.46774	5.21759	6.28875	5.90323	5.23645	5.15351	4.39012	3.374	4.051	2.70656	2.89276	8.69312	8.85902	6.098	6.36388	7.25687
1,6-Anhydroglucose-3TMS(Quan2)	0.585235	0.415308	0.579466	0.532453	0.410862	0.434772	0.474659	0.470285	1.34333	0.913733	0.654244	0.612123	0.705217	0.627961	0.545573	0.68881	0.573335	1.33346	0.94572	0.644237	0.946283	0.763382	0.828466	0.575235	0.43458	0.535542	0.695175	0.64588	0.565599	0.533054	0.563856	0.612191	0.398945	0.422771	0.646337	0.791636	0.703378	0.620669	0.614406	0.524022	0.416997	0.472267	0.331509	0.353041	1.00054	1.04053	0.728602	0.761092	0.901032
m/z392@RI1718	0.636023	0.608277	0.54309	0.579939	0.611635	0.6031	0.629504	0.530242	0.63739	0.680246	0.757686	0.602634	0.730707	0.840728	0.646615	0.68334	0.618839	0.49104	0.626799	0.688267	0.593671	0.543526	0.593793	0.522124	0.573694	0.417061	0.584338	0.682339	0.729871	0.551775	0.662942	0.671071	0.645773	0.613928	0.65887	0.751515	0.688352	0.840229	0.599679	0.747049	0.704872	0.713324	0.78761	0.746421	0.519978	0.593436	0.581078	0.467957	0.551433
Ribitol-5TMS(Quan1)	15.674	16.0772	16.1812	15.7729	16.9492	15.8228	16.2338	16.0514	16.5837	16.5289	16.5017	15.2672	16.2075	17.4825	15.625	16.3934	16.1812	17.0068	16.7785	16.4204	16.9492	16.4204	17.4825	15.625	15.9236	15.7729	16.8634	15.8479	17.1527	15.2905	15.7233	15.9744	17.0648	16.3666	17.0648	16.2075	15.361	17.1527	15.748	15.9236	16.4204	17.3611	16.5017	15.4321	17.6367	16.6389	17.1821	15.949	16.3666
Ribitol-5TMS(Quan2)	4.47332	4.56555	4.61398	4.45428	4.78732	4.80398	4.58623	4.69459	4.52951	4.58282	4.73128	4.37864	4.58448	4.93799	4.32611	4.66595	4.66338	4.89211	4.65261	4.78814	4.96691	4.64212	5.00049	4.33241	4.57298	4.47772	4.6804	4.36811	4.97548	4.31186	4.41769	4.54428	4.7072	4.67827	4.97891	4.68973	4.37249	4.8929	4.48559	4.45847	4.70726	4.89464	4.70605	4.48247	4.90479	4.59889	4.98169	4.45927	4.70235
m/z392@RI1730.3	0.266477	0.264759	0.988895	0.226621	0.266376	0.240872	1.02503	0.879189	0.732804	0.948339	0.28467	0.27366	1.19428	0.351776	0.989707	1.04019	1.05635	0.269109	0.281344	0.27046	0.254626	0.216968	1.00504	0.231764	0.209376	0.572527	0.93769	0.248875	0.30636	0.242714	1.17194	0.870956	1.07831	0.21025	0.783344	1.21801	1.15743	0.339663	0.243242	0.2969	0.280776	1.09169	0.295045	1.21968	0.733726	0.212502	0.19444	0.213191	0.211381
m/z174@RI1733.6	1.59016	1.34816	2.22467	1.70725	1.44442	1.12959	1.20006	1.04343	4.43898	2.24292	1.72181	3.66192	3.30351	2.92513	2.41475	2.75776	1.80635	6.53251	4.60865	4.52545	5.60903	4.27334	5.64938	3.93323	2.2989	3.15675	2.36601	1.80542	1.4961	1.71028	1.30707	1.38618	1.3119	1.04251	0.953173	3.48393	2.57528	1.67141	3.4144	3.16965	2.28087	1.96049	1.40941	1.59265	6.60412	4.92495	4.05315	3.51836	2.95154
m/z241@RI1742.7	0.34359	0.428477	0.691808	0.831695	0.824147	0.683856	0.696192	0.804284	0.598914	0.50566	0.618455	0.679106	0.86318	0.88138	0.68982	0.922671	0.689834	0.885448	0.894506	0.998241	0.861528	1.05212	1.55651	1.22835	1.15684	1.40147	0.456645	0.479248	0.504679	0.598166	0.671208	0.768549	0.333024	0.322704	0.47767	0.6131	0.639182	0.623967	0.73452	0.75214	0.859583	0.425356	0.492279	0.513899	0.803575	1.06147	0.993931	1.08089	1.21608
m/z204@RI1745.7	0.286982	0.218417	0.432728	0.318585	0.262942	0.322588	0.362099	0.303828	0.569927	0.47267	0.370121	0.514213	0.468123	0.436449	0.397672	0.477301	0.358326	0.537772	0.612789	0.424779	0.715007	0.598015	0.647049	0.454431	0.377719	0.336648	0.498584	0.388606	0.273353	0.493689	0.395129	0.440053	0.401093	0.4033	0.463984	0.732797	0.501852	0.440086	0.588317	0.508709	0.352764	0.673959	0.461702	0.398691	0.580452	0.534053	0.394094	0.68056	0.704941
RibonicAcid-5TMS(Quan1)	0.225416	0.234569	0.210061	0.210895	0.191555	0.202862	0.192264	0.196869	0.178953	0.172717	0.179494	0.193686	0.199013	0.184012	0.191029	0.197307	0.176274	0.22501	0.23693	0.23036	0.234673	0.235253	0.262538	0.200309	0.215054	0.210531	0.28748	0.301824	0.321737	0.301644	0.339436	0.319159	0.354338	0.3417	0.372021	0.283321	0.283015	0.271389	0.288801	0.288924	0.295507	0.306303	0.292259	0.283145	0.235688	0.259888	0.243842	0.251984	0.247893
RibonicAcid-5TMS(Quan2)	0.270148	0.271367	0.24909	0.240778	0.226597	0.248195	0.227721	0.246767	0.23747	0.203628	0.222297	0.221265	0.246709	0.234087	0.22434	0.23627	0.211253	0.274171	0.267699	0.280964	0.292811	0.275954	0.313999	0.25898	0.275717	0.256118	0.37277	0.372461	0.395879	0.365979	0.430136	0.374201	0.426082	0.418526	0.455445	0.374395	0.357681	0.355182	0.37027	0.37425	0.36825	0.380008	0.368257	0.348372	0.311396	0.307096	0.283974	0.304303	0.312374
m/z302@RI1757.4	1.79113	1.86243	1.54875	1.63049	1.74557	1.5599	1.81561	1.5556	1.53766	1.5657	1.95228	1.6891	2.06747	2.16607	1.60969	1.81183	1.89354	1.26018	1.81775	2.01368	1.49093	1.49458	1.55522	1.37811	1.68706	1.13932	1.49693	1.83733	2.06803	1.67442	2.19479	1.95972	1.8387	1.86974	1.95772	1.87217	1.94842	2.39071	1.6173	2.17334	2.04844	1.87355	2.20701	2.1825	1.19667	1.54701	1.48257	1.28443	1.54868
m/z218@RI1764.3	3.20351	2.83665	2.93378	2.86378	2.59096	2.48881	2.91754	2.99019	5.02278	4.05773	3.57939	3.11307	3.55582	3.47823	2.89849	3.1159	2.96425	4.98939	4.85773	3.95137	4.15245	4.05009	4.13783	3.24453	2.86582	3.28241	3.25822	3.44459	2.95943	3.19943	3.28102	3.15961	3.00817	3.07394	3.52757	4.07055	4.04135	3.61972	3.53657	3.61085	2.81773	4.05549	3.47236	3.44183	4.06704	4.32052	3.57652	3.81664	4.5001
?Galactose-5TMS-methyloxyme(Quan1)	0.506937	0.594889	0.417283	0.527885	0.570785	0.426038	0.550674	0.484413	0.422533	0.467339	0.642119	0.498936	0.717961	0.731237	0.478168	0.604062	0.675529	0.265188	0.551979	0.673229	0.430639	0.47522	0.503977	0.420402	0.606576	0.382426	0.419544	0.601739	0.637169	0.493077	0.693315	0.67475	0.489909	0.523763	0.583707	0.544658	0.632597	0.762966	0.472453	0.699484	0.65335	0.48315	0.5729	0.639037	0.33012	0.440677	0.473578	0.396105	0.539855
?Galactose-5TMS-methyloxyme(Quan2)	0.555014	0.598682	0.429208	0.547748	0.569583	0.393603	0.493403	0.439498	0.474536	0.536986	0.67611	0.49824	0.65524	0.632818	0.488806	0.639087	0.596515	0.294392	0.523899	0.602775	0.404818	0.444605	0.443922	0.399638	0.630617	0.333263	0.506148	0.557184	0.56324	0.500573	0.647279	0.661528	0.533979	0.478244	0.505664	0.55186	0.617279	0.713183	0.486537	0.608418	0.590141	0.475781	0.487189	0.536974	0.33357	0.436117	0.430185	0.378799	0.455186
m/z133@RI1777.2	0.802288	0.914002	0.824201	0.890972	0.815076	0.731858	0.931406	0.764703	1.00842	0.976291	0.971315	0.881829	1.31124	1.09	1.05128	1.04928	0.914017	0.723373	1.0195	0.875732	0.771966	0.841811	0.842433	0.840816	0.855181	0.675518	0.846654	1.00261	0.936626	0.903672	1.01491	0.996732	1.07061	0.9058	0.984408	1.18676	1.155	1.21846	1.00714	1.3677	1.08959	1.13816	1.23146	1.18212	0.654643	0.775921	0.768461	0.776949	0.914477
m/z392@RI1785.1	0.712062	0.722727	0.660192	0.635058	0.699122	0.647874	0.709841	0.613255	0.640432	0.659287	0.748254	0.659685	0.799147	0.853761	0.651189	0.709872	0.756025	0.570518	0.66726	0.746516	0.61915	0.59287	0.644123	0.570956	0.560649	0.524195	0.644808	0.754973	0.76985	0.667739	0.77569	0.772619	0.74308	0.619273	0.74802	0.79323	0.760763	0.902987	0.694848	0.816394	0.789628	0.742722	0.7693	0.820161	0.527341	0.610893	0.584979	0.526875	0.604253
Octadecane	58.0169	51.5038	48.7521	50.2489	42.5983	34.43	42.8664	37.0109	51.3271	45.5539	44.0435	44.0882	41.7615	44.0826	51.3001	41.7848	31.3609	78.7719	50.8314	43.0664	43.884	47.0383	65.3964	54.7799	29.9264	65.4221	56.4249	45.503	52.8577	44.9919	51.2495	41.4066	50.2278	38.6613	41.524	34.221	39.1884	43.2489	44.3558	36.7245	43.9659	35.3348	34.0245	27.2553	57.3342	53.1255	44.3981	42.4766	42.1066
ShikimicAcid-4TMS	3.02952	3.19354	3.20056	3.1589	3.05222	3.04376	3.02653	3.17344	3.20766	2.88128	3.23888	3.34139	3.41145	3.41475	3.18776	3.34782	3.03695	2.99821	3.08017	3.22728	3.16382	3.30146	3.65412	3.35432	3.63059	3.37532	2.7331	2.77747	2.82968	3.07792	3.24408	2.97046	2.9249	2.74528	3.00501	2.89784	2.88567	2.83071	2.99179	2.84948	2.82013	3.22156	3.03977	3.1305	2.48513	2.62219	2.62073	2.99912	3.02976
CitricAcid-4TMS(Quan1)	8.16368	8.86599	6.53829	6.36227	5.71874	6.08093	5.42799	5.64271	5.95317	5.82289	4.84501	5.38251	5.94716	5.22024	6.59458	7.96551	4.87423	7.45676	6.71771	5.44597	6.41862	5.64485	9.15929	7.59227	7.01169	7.16608	7.7925	7.63321	8.32971	9.38305	10.5992	10.3154	12.2542	11.2538	17.4938	9.5523	9.79851	10.2613	9.75386	9.54995	9.45353	10.3374	9.9814	10.5347	6.74461	8.11309	6.46287	6.09577	6.60016
CitricAcid-4TMS(Quan2)	58.0742	61.9815	45.3476	45.5883	40.5318	39.7507	38.708	39.3717	43.5726	41.2574	35.195	38.6873	42.5157	37.6251	47.7899	51.6592	34.0932	55.4609	48.6263	38.5201	43.688	40.6926	62.3964	55.2795	46.4022	50.65	55.4823	52.5035	58.6966	59.9069	67.9372	65.5401	77.2064	69.799	99.8293	53.2798	61.5978	66.8237	61.5235	59.4022	62.2642	62.1006	61.5531	63.2199	49.7581	57.1267	45.2636	42.4821	46.0587
m/z217@RI1819.2	0.427898	0.559219	0.57099	0.578646	0.499967	0.47292	0.623014	0.482166	0.77248	0.592069	0.651353	0.756259	0.891242	0.788069	0.737767	0.721547	0.58023	0.573604	0.50251	0.582701	0.612665	0.513283	0.687248	0.474358	0.567998	0.392243	0.59583	0.614369	0.55954	0.7091	0.732969	0.714595	0.718835	0.548279	0.675969	0.925678	0.728905	0.912528	0.776741	0.936744	0.736846	0.72503	0.771481	0.836977	0.51517	0.596744	0.408546	0.568864	0.577066
DehydroascorbicAcid_Dimer(Quan1)	2.90601	3.08094	2.85424	3.35661	3.54677	3.53762	3.12819	2.81032	3.10337	2.82724	3.13274	3.4318	3.04745	3.80626	3.05877	3.47326	4.0936	2.59118	2.95727	3.3234	3.10428	3.33888	3.5893	2.86925	2.3989	2.37584	2.56443	2.44949	2.87446	2.89315	2.93379	3.25861	3.00214	3.08343	2.82208	2.97429	2.9942	3.07091	3.00082	2.88313	3.99025	3.81259	3.4723	2.95348	2.88968	2.64656	3.47602	3.23874	3.26517
DehydroascorbicAcid_Dimer(Quan2)	3.01676	3.15738	2.89339	3.36138	3.37236	3.46588	3.07346	2.7498	3.35284	2.8915	3.05052	3.52228	2.94791	3.57094	3.16322	3.37325	3.95706	2.74335	2.97411	3.24496	3.16838	3.38037	3.3558	3.00833	2.28875	2.29011	2.70551	2.50227	2.88218	2.97769	2.86446	3.14062	3.03726	2.9947	2.71783	2.99288	2.95108	2.94469	2.99798	2.96505	3.8331	3.79582	3.27769	2.85541	3.0879	2.66981	3.42868	3.26401	3.18409
m/z140@RI1851.3	1.15995	0.665545	1.00344	1.08349	0.690542	0.71096	0.99621	0.965842	2.78085	1.88552	1.35385	0.868693	1.31574	1.12866	0.816694	1.05975	1.06601	1.78611	2.14451	1.14646	1.40761	1.45725	1.1462	0.789531	0.470504	0.653555	1.26055	1.60945	0.911375	1.30213	1.27028	1.36588	0.868901	1.14118	1.35144	1.98626	1.81963	1.30542	1.3422	1.42486	0.501477	1.52534	0.744067	0.854935	1.83428	2.42143	1.22952	1.3473	2.1566
FructoseMethoxyamine-5TMS(Quan1)	0.605301	0.651935	0.431207	0.445271	0.418686	0.434314	0.437839	0.387123	0.6472	0.561366	0.617039	0.577835	0.754699	0.735864	0.505801	0.601808	0.549429	0.957254	0.973671	1.13419	0.706236	0.71301	0.759149	0.815883	0.985039	0.787612	0.945836	1.00831	1.05419	1.1935	1.01805	1.17943	1.64571	1.3721	1.48045	2.3829	2.56905	2.48832	3.33224	2.64284	3.46812	2.61417	1.9245	2.02247	1.99068	2.25368	2.18736	3.10195	3.48859
FructoseMethoxyamine-5TMS(Quan2)	1.37719	1.4037	1.13969	0.953538	0.890971	1.15961	0.821265	0.871499	1.24568	1.42144	1.31269	1.12274	1.43581	1.2899	1.14248	1.13354	1.19807	1.76082	1.93397	1.8729	1.4086	1.67065	1.84323	1.98189	1.52173	1.39598	2.0516	2.10873	1.93899	2.25824	2.15832	1.97042	3.17553	2.57948	2.43616	4.4634	4.92928	4.56265	6.27164	4.97025	6.3686	5.13151	3.9109	3.79329	4.12277	4.1977	4.06501	5.75339	6.54463
?DehydroascorbicAcidDimer	0.346123	0.336361	0.358619	0.453605	0.401608	0.445153	0.373328	0.328312	0.413096	0.379941	0.377152	0.460883	0.443721	0.462443	0.401485	0.445384	0.436057	0.404036	0.392752	0.395395	0.436113	0.475366	0.513296	0.413354	0.390065	0.361051	0.365685	0.332765	0.338693	0.401445	0.352545	0.366585	0.351628	0.310838	0.343962	0.393672	0.389911	0.3481	0.404963	0.356944	0.447509	0.422055	0.343392	0.290337	0.389451	0.336507	0.376358	0.449803	0.445831
m/z275@RI1867.6	0.4095	0.424794	0.380914	0.398027	0.375212	0.363645	0.374417	0.377573	0.365154	0.325846	0.360859	0.37451	0.405306	0.391589	0.372143	0.375252	0.349279	0.427266	0.460505	0.466902	0.448289	0.458009	0.491234	0.426408	0.469878	0.449205	0.523824	0.526358	0.552822	0.581893	0.640985	0.551748	0.636413	0.601384	0.624923	0.531292	0.563759	0.515419	0.56445	0.579347	0.532696	0.57462	0.558245	0.527177	0.446427	0.45087	0.463577	0.495199	0.513953
m/z228@RI1869.7	0.770491	1.47916	1.03428	1.02001	1.35088	1.42251	1.20297	1.0912	0.509181	0.564818	1.22408	1.72268	1.41216	1.51278	1.78893	1.44917	1.23783	0.615767	0.741126	1.72194	1.26152	1.49846	1.9209	2.1313	2.67285	1.8705	0.705227	0.636878	1.30968	0.969161	1.2226	1.04359	1.72824	1.21584	1.20371	0.809389	1.00038	1.44379	1.53327	1.27455	2.53064	1.74244	2.69816	2.31211	0.980688	0.764156	1.71482	1.72631	0.984048
FructoseMethoxyamine(BP)-5TMS	0.60586	0.62021	0.404219	0.470549	0.439767	0.439967	0.417843	0.396452	0.633607	0.564936	0.618747	1.85868	2.04416	0.596249	1.92119	0.55868	0.580127	1.03348	0.866848	0.984971	0.695542	0.712786	0.831407	0.887183	0.819258	0.731497	0.974164	1.00553	1.08194	1.10846	1.02507	1.05369	1.52075	1.34481	1.38454	2.27746	2.46317	2.39053	5.09363	4.3772	5.17145	2.61543	2.02359	1.97439	2.19126	3.78207	2.10015	3.0956	5.28591
m/z204@RI1883.7	1.9723	2.33882	3.98216	1.85742	3.20294	1.78884	2.33277	4.08606	1.8556	1.53613	2.37714	2.35192	1.93233	1.98942	1.66996	1.47736	1.14192	6.49404	3.45492	2.75839	3.88861	3.40892	4.89924	4.27027	5.31617	7.7713	3.1593	3.02192	2.78746	4.53821	3.18911	2.50122	4.65617	3.42399	4.20371	5.54534	4.70935	3.89705	6.15163	4.00095	4.48972	8.95933	9.15672	12.2377	4.31716	3.80512	3.3531	5.20068	4.84446
GlucoseMethoxyamine-5TMS(Quan1)	12.4994	12.4112	11.5797	12.8018	11.9864	10.6221	11.3321	10.1551	0.00762603	8.34794	9.34022	10.0451	10.7033	10.3196	7.9973	0.496371	7.86617	18.8529	20.5379	22.6189	16.4543	17.5755	0.0273837	15.6868	15.8578	15.4777	20.7724	21.9426	22.322	21.252	22.3222	21.8965	23.0313	20.5763	0.0136687	34.4228	40.5096	40.4822	43.8931	37.5674	47.7465	43.7694	42.5007	40.6808	28.2793	29.4399	30.2196	34.3851	38.099
GlucoseMethoxyamine-5TMS(Quan2)	9.52004	9.46533	8.68408	9.90873	9.50848	8.57499	8.54098	7.66553	6.67297	6.29667	7.04325	7.72604	8.05322	8.01773	5.79847	6.45989	6.23269	14.0875	15.8456	18.2219	12.938	13.5582	14.0724	11.5117	12.208	11.759	15.8156	17.3425	17.9217	16.5256	17.5081	17.8197	17.1363	16.2566	17.639	29.719	34.3064	35.0624	37.3955	32.2682	42.2679	38.1596	36.8514	36.0674	21.9798	23.8041	25.31	28.1386	31.9599
GlucoseMethoxyamine(BP)-5TMS	1.8326	1.7879	1.67191	1.9276	1.83197	1.6481	1.65852	1.48845	1.35499	1.20845	1.41743	1.4913	1.60766	1.58499	1.17082	1.24841	1.23081	2.73038	2.98288	3.60823	2.5791	2.68816	2.65695	2.26018	2.37275	2.18192	3.15267	3.32317	3.44716	3.25294	3.42694	3.46959	3.29981	3.06365	3.3809	6.32027	6.85075	6.76806	7.63455	6.4108	8.05053	7.5767	7.20453	7.17587	4.36091	4.48544	4.76763	5.58489	6.14958
m/z273@RI1910.1	0.121914	0.117344	0.118251	0.155855	0.138515	0.113905	0.128755	0.121976	0.125349	0.109937	0.135221	0.153384	0.197213	0.16133	0.111442	0.148984	0.0884394	0.181851	0.323525	0.332113	0.251353	0.301925	0.226846	0.212589	0.266647	0.153918	0.226104	0.262832	0.235405	0.270232	0.278786	0.275021	0.275076	0.294708	0.251049	0.376322	0.437677	0.403972	0.470819	0.463712	0.463209	0.528035	0.476581	0.507371	0.365562	0.388114	0.355063	0.416803	0.521923
m/z328@RI1927.5	0.444569	0.264011	0.266184	0.338284	0.297585	0.274433	0.307159	0.28322	0.351713	0.37706	0.430428	0.305857	0.389017	0.41791	0.268459	0.347502	0.367656	0.329005	0.569866	0.536672	0.453813	0.555359	0.433157	0.306455	0.224376	0.290527	0.32798	0.361693	0.322836	0.334274	0.410913	0.360775	0.447502	0.455227	0.39535	0.570058	0.619243	0.592097	0.599714	0.662071	0.464249	0.783327	0.644124	0.634541	0.494947	0.692767	0.491881	0.4676	0.602615
L-AscorbicAcid-4TMS(Quan1)	7.79185	6.8835	8.70888	6.69129	6.20112	6.13198	6.25479	8.55489	7.55053	6.57692	6.19688	8.65973	6.20287	5.13727	7.3227	6.39331	4.48142	8.5149	6.66114	6.47097	9.19359	8.00905	6.83608	8.75638	8.11534	9.73949	7.23855	6.14285	5.69022	7.00057	6.49795	5.19021	6.33755	5.71419	7.25525	5.15086	4.68237	2.7359	7.1676	4.04552	2.92927	4.8465	2.78399	4.24688	7.24389	6.07362	4.50599	8.29281	6.48343
L-AscorbicAcid-4TMS(Quan2)	13.922	12.1754	15.9832	12.053	11.5304	11.7589	11.2119	16.2412	12.9626	11.9614	11.3646	15.6372	11.0964	9.49922	13.2329	3.21449	8.16606	15.9856	11.8992	11.8818	17.2546	14.867	3.72062	15.3894	15.0494	17.8665	12.8236	10.7759	10.3735	12.7428	3.38464	9.47559	11.0109	10.3548	13.3786	9.43719	8.11758	4.83861	12.969	7.09865	5.28585	8.50978	4.96319	7.66248	13.018	10.8284	8.21634	15.3159	11.528
D-IsoascorbicAcid-4TMS(Quan1)	2.27016	2.01625	2.41787	1.79391	1.89232	1.80799	1.84746	2.48192	2.08143	2.10767	1.96759	2.13012	1.7239	1.58822	2.0066	1.84061	1.31575	2.76552	2.1773	1.98317	2.7917	2.52901	2.18044	2.62797	2.47035	2.85009	2.41267	1.89641	1.92934	1.93868	1.84807	1.64391	2.11424	1.86422	2.36177	1.5215	1.2765	0.923915	1.95902	1.27065	0.893799	1.47556	0.847101	1.31018	2.77312	2.12832	1.65348	2.40208	2.06375
D-IsoascorbicAcid-4TMS(Quan2)	3.92874	3.53716	4.33528	3.12799	3.43066	3.41767	3.26977	4.416	3.44996	3.83929	3.50219	3.81382	3.02342	2.86022	3.45786	3.21449	2.25961	4.93564	3.69245	3.4149	5.26187	4.37051	3.72062	4.56858	4.33795	5.15685	4.08764	3.28104	3.37894	3.45302	3.38464	2.84627	3.57248	3.21668	4.17712	2.57855	2.18363	1.57764	3.3965	2.12798	1.57547	2.40708	1.4994	2.20249	4.79175	3.73464	2.97949	4.30665	3.49912
m/z85@RI1953.7	0.610848	0.529932	0.415006	0.443804	0.467448	0.296586	0.401173	0.312495	0.484582	0.441291	0.495669	0.528677	0.359168	0.352513	0.492737	0.46008	0.251644	0.923358	0.515084	0.476026	0.472451	0.428789	0.699288	0.638121	0.513661	0.625979	0.59934	0.541888	0.529171	0.494557	0.561361	0.512263	0.541082	0.518721	0.358666	0.392757	0.490786	0.40271	0.467496	0.361856	0.395601	0.393603	0.329817	0.22218	0.652945	0.635268	0.35562	0.444369	0.393485
Glucopyranose-5TMS(Quan1)	2.68482	2.96718	4.97556	2.54789	3.99582	2.35172	2.98662	5.19922	2.11947	1.85783	2.88918	2.6273	2.33718	2.43589	1.9695	1.77525	1.38714	7.26251	4.53477	3.85479	4.68196	4.29042	5.59541	5.52908	6.70595	7.01905	4.50859	4.48532	4.18909	6.35352	4.80314	3.5552	6.05743	4.72936	5.96392	7.99148	7.0596	5.88186	9.50526	5.79078	6.79485	11.8061	11.5322	16.4564	5.76127	5.16902	4.3129	7.19414	6.59048
Glucopyranose-5TMS(Quan2)	1.19504	1.30615	2.25647	1.10945	1.7418	1.00729	1.28859	2.14428	0.980939	0.813043	1.2065	1.15597	1.00889	1.04369	0.891625	0.769404	0.574287	3.21139	1.99349	1.60872	2.11023	1.84082	2.43832	2.44054	2.90461	2.94124	2.01456	1.94799	1.74385	2.854	2.07294	1.51519	2.72729	1.99704	2.59867	3.46697	3.13777	2.5016	4.13376	2.56824	2.94189	5.19119	4.9888	7.03021	2.57031	2.28101	1.8509	3.12996	2.94304
m/z361@1986.3	0.265451	0.369136	0.251471	0.269245	0.331733	0.329954	0.324803	0.364824	0.238263	0.248648	0.383736	0.366107	0.419025	0.44619	0.31657	0.379655	0.390286	0.205698	0.349126	0.552452	0.343671	0.476754	0.452904	0.397267	0.751818	0.415537	0.239462	0.298597	0.322888	0.311691	0.400602	0.364423	0.361245	0.38458	0.321691	0.356468	0.422686	0.396036	0.359804	0.469062	0.440296	0.512654	0.656458	0.56699	0.248043	0.302736	0.362959	0.436767	0.469715
?Mannose-5TMS(Quan1)	1.73112	1.29916	0.996881	1.33837	1.17729	0.848905	1.30057	1.25924	1.40066	1.53303	1.80856	1.01341	1.43139	1.6967	1.01697	1.34614	1.40045	1.10831	2.13469	2.10531	1.3934	1.86426	1.94054	1.05685	0.829418	1.46349	1.20496	1.56897	1.70505	1.20656	1.82685	1.88119	1.85043	1.91386	2.15256	1.59307	2.14417	2.37906	1.84261	2.25304	1.61815	2.46484	1.83223	1.81721	1.73833	2.28214	1.85643	1.64719	2.4078
?Mannose-5TMS(Quan2)	0.409568	0.333604	0.242185	0.309849	0.286428	0.241047	0.323425	0.306398	0.329038	0.341346	0.444311	0.229795	0.32704	0.410442	0.231996	0.311747	0.317972	0.263347	0.513645	0.482097	0.315178	0.449419	0.490143	0.240594	0.179781	0.343419	0.302422	0.40645	0.449402	0.282492	0.452832	0.436316	0.445726	0.474411	0.505398	0.374946	0.485685	0.565463	0.430512	0.531537	0.379364	0.575858	0.454327	0.569047	0.404017	0.5326	0.421872	0.383354	0.577848
Sugar@RI2024.9	0.518319	0.452043	0.535429	0.508534	0.519314	0.455107	0.443094	0.433583	0.425282	0.348177	0.418986	0.394926	0.431036	0.469492	0.318526	0.356126	0.382912	0.789003	0.819432	0.837003	0.648363	0.700192	0.730459	0.670307	0.555271	0.615692	0.800604	0.820346	0.728851	0.822342	0.832428	0.82162	0.903975	0.741256	0.79192	1.36853	1.71829	1.40503	1.78839	1.52056	1.66721	1.91224	1.58055	1.73735	1.08493	1.12222	1.05556	1.19341	1.38228
m/z406@RI2044.2	0.250705	0.214442	0.337881	0.259549	0.243498	0.270568	0.218997	0.263026	0.375492	0.199551	0.213155	0.308068	0.246705	0.216021	0.254256	0.324372	0.199516	0.362606	0.293267	0.274581	0.325402	0.273231	0.370132	0.33717	0.260927	0.326492	0.369163	0.26581	0.223811	0.329154	0.376876	0.264602	0.333507	0.295536	0.394936	0.294811	0.250963	0.191204	0.354094	0.249413	0.217631	0.235787	0.185303	0.217906	0.278311	0.258612	0.188046	0.339522	0.288255
HexadecanoicAcid-1TMS(Quan1)	1.4259	1.36281	1.19772	1.42996	1.16524	1.12652	1.03272	1.07868	1.3322	1.10571	1.21657	1.34293	1.11399	1.30508	1.19927	1.17476	0.770054	2.28691	1.34045	1.2462	1.19782	1.17394	1.96001	1.52945	1.48705	1.81708	1.74701	1.449	1.36623	1.26743	1.30482	1.33441	1.21205	1.3029	1.09097	1.04591	1.17714	1.03777	1.2408	0.894469	1.07564	0.950035	0.857036	0.672728	1.5185	1.472	1.07188	1.09589	1.02403
HexadecanoicAcid-1TMS(Quan2)	2.19368	2.17067	1.87508	2.26119	1.86137	1.98767	1.68206	1.78424	2.04758	1.80053	1.95136	2.13063	1.73044	2.18514	1.81397	1.90263	1.27002	3.918	2.02716	1.98572	2.06053	1.86424	3.19362	2.31764	2.39951	2.91332	2.64454	2.27503	2.32777	2.02711	2.05106	2.1042	1.82581	2.04563	1.76414	1.72465	1.87001	1.65679	2.02252	1.48125	1.72731	1.48774	1.38407	1.08534	2.38391	2.35863	1.72564	1.78027	1.62377
myo-Inositol-6TMS(Quna1)	12.0926	12.0979	12.3653	12.8617	12.9909	11.866	12.4111	12.2887	0.00283737	8.73305	9.64643	9.97019	10.4272	11.0062	9.59163	0.00264229	9.14523	9.07277	9.32097	10.1444	8.869	9.13585	0.00727056	8.6935	9.17098	8.85787	14.2243	14.685	15.4782	16.6645	18.1625	16.8499	21.4747	20.6695	22.5242	14.7686	14.7218	15.0329	14.2409	14.2383	13.9756	19.7199	19.7758	19.4751	8.63261	8.73552	9.18496	12.4874	12.6549
myo-Inositol-6TMS(Quna2)	6.31377	6.31562	6.3385	6.75599	6.88272	6.20704	6.52491	6.32803	4.93892	4.51549	5.06857	5.23458	5.42807	5.78165	4.88663	5.02445	4.78361	4.68906	4.866	5.25924	4.58738	4.70448	5.17117	4.47799	4.75904	4.60516	7.35644	7.76485	7.99464	8.78728	9.47034	8.77104	11.024	10.8439	11.633	7.75766	7.65202	7.93091	7.36221	7.32303	7.34685	10.1166	10.1776	10.0541	4.45245	4.60142	4.7197	6.53439	6.65166
?GalactoseMethoxyamine-5TMS(Quna1)	1.48183	1.42303	1.39963	1.5815	1.55716	1.45499	1.44393	1.3327	1.29574	1.21381	1.37787	1.43299	1.50786	1.60796	1.2906	1.39084	1.3697	1.15786	1.41807	1.58115	1.25797	1.40442	1.446	1.28537	1.3366	1.30272	1.49627	1.6021	1.68596	1.62535	1.83252	1.75448	1.69263	1.67592	1.83299	1.53221	1.65009	1.66314	1.56681	1.61617	1.77904	1.70379	1.63069	1.5219	1.25742	1.36679	1.39001	1.51199	1.57252
?GalactoseMethoxyamine-5TMS(Quna2)	1.49827	1.47036	1.38419	1.65854	1.56063	1.37697	1.48924	1.34091	1.39603	1.22919	1.3855	1.43312	1.50834	1.55023	1.33353	1.36782	1.31652	1.11337	1.46681	1.56045	1.24905	1.37442	1.44678	1.35848	1.37907	1.32131	1.58094	1.65422	1.59717	1.60219	1.86056	1.7255	1.7501	1.67596	1.77451	1.4754	1.68163	1.65333	1.57919	1.60327	1.7292	1.78024	1.63751	1.5153	1.28614	1.37199	1.31359	1.45954	1.57773
?Trehalose-8TMS(Quna1)	0.320796	0.61711	0.341798	0.244807	0.478198	0.590199	0.295606	0.235403	0.0185287	0.0385857	0.301426	0.536188	0.260887	0.4099	0.611012	0.444195	0.262893	0.0701369	0.0207901	0.455615	0.161265	0.320963	0.465937	0.520725	0.520497	0.348383	0.324166	0.15727	0.543955	0.360273	0.678171	0.487267	1.64606	0.778834	1.3466	0.205451	0.436834	1.21243	0.951066	0.683773	2.41351	1.27603	2.14458	1.73556	0.275054	0.0742302	0.55309	0.869551	0.206748
?Trehalose-8TMS(Quna2)	0.0981519	0.187548	0.101445	0.0655609	0.14263	0.171332	0.0922821	0.0642943	0.00713533	0.0129637	0.0877738	0.169375	0.0803569	0.108107	0.181787	0.128943	0.0749751	0.0252133	0.00617036	0.13406	0.054615	0.0993351	0.129959	0.155143	0.159424	0.101842	0.103502	0.0460149	0.156787	0.116206	0.194679	0.138999	0.485318	0.227095	0.383489	0.0634988	0.133907	0.347988	0.286598	0.210252	0.695419	0.378719	0.629537	0.508623	0.0854959	0.02279	0.155707	0.250554	0.0620276
Sugar@RI2124	0.449408	0.410148	0.4966	0.536889	0.505346	0.466211	0.460998	0.422779	0.470678	0.434915	0.495449	0.50891	0.540721	0.53005	0.408143	0.468017	0.467568	0.502234	0.594365	0.677267	0.505398	0.569363	0.570153	0.510654	0.573124	0.52707	0.369039	0.3865	0.425865	0.463681	0.519068	0.51176	0.446969	0.476401	0.466017	0.560419	0.604458	0.608332	0.589623	0.573425	0.596087	0.638377	0.628656	0.619588	0.447222	0.499542	0.495198	0.544578	0.596923
Sugar@RI2129.6	0.735003	0.676812	0.833752	0.824715	0.828233	0.732374	0.71532	0.692614	0.78742	0.711607	0.812054	0.846935	0.878068	0.907969	0.735629	0.752283	0.747596	0.793505	0.99173	1.11029	0.84783	0.903748	0.962216	0.831492	0.866352	0.88095	0.635705	0.67773	0.704685	0.79396	0.856384	0.854845	0.764856	0.720952	0.810186	0.98517	1.01057	1.00625	0.955091	0.943422	0.951712	1.0698	0.997181	0.971604	0.784088	0.796082	0.806559	0.90907	0.951652
Docosane	66.9871	56.4812	53.6162	56.7499	48.5144	38.3151	48.1309	41.3572	56.0802	49.9135	50.2557	48.0071	46.1674	51.8482	57.0497	45.3672	34.8433	85.4753	56.2507	49.316	47.7028	51.3569	72.6315	62.7957	34.0833	75.6612	62.2675	51.0314	59.6159	49.797	56.2618	45.4729	56.8372	44.1934	46.3977	37.4619	44.1351	47.8973	48.3818	41.3776	49.5281	39.1171	37.5006	30.4614	63.0565	59.9944	49.1115	45.8858	45.8735
OctadecanoicAcid-1TMS(Quan1)	2.92775	2.50654	2.35467	2.73907	2.25869	2.5341	2.16309	2.17	2.62243	2.28452	2.412	2.77704	2.23667	2.62927	2.34093	2.48779	1.58702	4.60217	2.72971	2.53439	2.4946	2.42272	4.46578	3.11029	2.95009	3.70269	3.30432	2.83404	2.71963	2.5706	2.58836	2.69952	2.36614	2.53691	2.12747	2.10588	2.39782	2.05662	2.495	1.75982	2.04247	1.93069	1.75343	1.3053	3.04142	2.97638	2.10061	2.23163	2.0259
OctadecanoicAcid-1TMS(Quan2)	2.54417	2.21661	2.11147	2.37769	1.91469	1.94629	1.84984	1.88754	2.3623	1.94855	2.12796	2.31057	1.93204	2.20916	2.0629	2.13208	1.33772	3.83225	2.38347	2.17286	2.0018	2.05916	3.6973	2.82464	2.49495	3.12395	2.95383	2.46528	2.28115	2.20913	2.1793	2.3261	2.10743	2.14192	1.80123	1.69396	2.06641	1.74252	2.13906	1.53708	1.80012	1.65104	1.51236	1.14828	2.6205	2.56053	1.83993	1.86538	1.7433
m/z290@RI2272	0.206581	0.192594	0.177676	0.249567	0.206846	0.209132	0.213736	0.208122	0.190654	0.174464	0.196504	0.217895	0.278694	0.270161	0.207599	0.273907	0.227885	0.147907	0.278766	0.281583	0.208526	0.277567	0.302128	0.266982	0.320698	0.253932	0.167506	0.218839	0.198241	0.244894	0.322614	0.305137	0.248136	0.299079	0.266879	0.209362	0.267125	0.223674	0.207041	0.28353	0.231746	0.265824	0.277471	0.233331	0.169632	0.223386	0.199916	0.238405	0.254878
F-6-P-Methoxyamine-6TMS	0.159728	0.105595	0.189626	0.271423	0.175567	0.217251	0.206611	0.167872	0.271426	0.226822	0.185257	0.251804	0.322907	0.267774	0.260525	0.211766	0.214775	0.251495	0.408442	0.313343	0.310773	0.38981	0.00807287	0.443526	0.52669	0.320641	0.147881	0.164574	0.156953	0.193002	0.283581	0.278293	0.147346	0.197428	0.181348	0.151327	0.200495	0.130884	0.169212	0.190144	0.132451	0.140471	0.128663	0.122759	0.209234	0.26304	0.179556	0.299472	0.296785
m/z204@RI2312	0.620223	0.583489	0.533973	0.567815	0.540572	0.504281	0.563312	0.561347	0.875693	0.69764	0.825752	0.778356	0.801812	0.776276	0.7293	0.761071	0.656591	0.742021	0.882289	0.91292	0.795644	0.888514	0.950218	0.882169	0.951355	0.823753	0.742562	0.768859	0.721069	0.789043	0.876745	0.843887	1.12475	1.09017	1.08679	1.42649	1.5281	1.43174	1.4371	1.46288	1.49318	1.88139	1.68755	1.63844	1.23343	1.27404	1.20445	1.3597	1.42396
G-6-P-Methoxyamine-6TMS	0.2787	0.210884	0.301998	0.429939	0.296242	0.390832	0.320951	0.288584	0.370708	0.329894	0.289146	0.403868	0.495443	0.432536	0.428224	0.522187	0.34016	0.351556	0.614938	0.479923	0.479845	0.594903	0.761255	0.701379	0.769798	0.490501	0.240059	0.282473	0.236571	0.323347	0.43913	0.448444	0.222234	0.322064	0.306325	0.254798	0.343109	0.237971	0.273995	0.330921	0.227163	0.242259	0.22339	0.193887	0.331775	0.388646	0.311399	0.413853	0.462543
m/z331@RI2359.8	0.236675	0.217331	0.213483	0.252151	0.22656	0.223847	0.221185	0.203812	0.242485	0.22021	0.23986	0.27689	0.287703	0.299994	0.249271	0.264858	0.254758	0.219827	0.261776	0.301881	0.235922	0.270105	0.318904	0.25873	0.280727	0.270938	0.242282	0.25594	0.267698	0.251992	0.304348	0.285858	0.275351	0.284835	0.300544	0.300865	0.34039	0.323801	0.312227	0.322142	0.346577	0.355991	0.344028	0.302254	0.285455	0.299224	0.307722	0.328938	0.349714
?Mannose,6-deoxy-4TMS	0.941107	0.826621	1.33842	0.917349	0.864709	0.884251	0.887611	0.830773	2.82698	1.25662	1.13337	1.58222	1.22641	1.20508	1.2712	1.64804	0.988515	1.73772	1.15307	1.04013	1.31276	1.20567	1.79465	1.13047	0.998796	0.975314	1.36812	0.901613	0.758789	1.00256	0.954968	1.14247	0.962265	0.790621	1.4244	1.32659	0.988005	0.974955	1.16261	0.84922	0.935783	1.06424	0.900447	0.814627	1.62873	1.27054	1.10177	1.39537	1.24714
m/z321@2506.6	0.129832	0.118484	0.143711	0.125917	0.124229	0.109969	0.121018	0.115326	0.112015	0.0893728	0.0959833	0.119146	0.121378	0.120905	0.0986889	0.113251	0.0935051	0.105282	0.113075	0.117669	0.0979153	0.11158	0.119449	0.0926195	0.110941	0.0999059	0.155375	0.153295	0.147337	0.146594	0.159321	0.16408	0.172739	0.166319	0.195688	0.126871	0.137882	0.119605	0.133311	0.128802	0.129246	0.159794	0.132217	0.123923	0.104457	0.0982904	0.0884431	0.115627	0.12818
Sugar@2513.2	0.239131	0.18853	0.408318	0.302834	0.238044	0.26078	0.28078	0.238529	0.827148	0.419645	0.363645	0.554765	0.482941	0.442404	0.434356	0.618826	0.370332	0.47244	0.379258	0.352785	0.471815	0.412151	0.604725	0.35876	0.394811	0.310732	0.332462	0.253638	0.224995	0.268023	0.271249	0.326465	0.247971	0.23697	0.424446	0.348338	0.314705	0.28059	0.356104	0.266389	0.263973	0.362251	0.306427	0.268236	0.481319	0.374131	0.338988	0.454949	0.402416
m/z219@RI2547.3	0.347742	0.316095	0.373304	0.370891	0.330968	0.352411	0.399904	0.348207	0.400387	0.289558	0.309742	0.355724	0.369583	0.355492	0.344301	0.380389	0.295665	0.32701	0.39821	0.393416	0.339374	0.374397	0.403726	0.375272	0.416154	0.350036	0.384031	0.36266	0.350061	0.393574	0.425078	0.425851	0.437059	0.42036	0.461224	0.359913	0.392371	0.344744	0.36862	0.387278	0.347674	0.444479	0.433114	0.363789	0.344647	0.352096	0.304726	0.389857	0.419125
Sucrose-8TMS(Quna1)	19.3548	16.8444	18.6335	20.1291	18.5825	15.371	17.199	15.9754	22.886	19.5845	21.646	22.8259	22.7102	23.468	21.2324	21.7806	18.3225	23.3351	26.0998	26.5598	23.9209	25.7284	30.0652	25.5051	23.8107	26.1014	20.6173	20.4309	20.6455	22.3765	23.9517	24.2109	24.5722	23.1585	26.552	24.3212	26.358	26.3058	27.6103	25.8461	28.7343	26.0441	23.8451	22.76	28.2036	28.5034	26.2162	28.5173	30.267
Sucrose-8TMS(Quna2)	6.07543	5.38412	5.60816	6.33146	6.04049	4.97143	5.35357	5.07025	7.48976	6.19689	6.83539	7.45311	7.42771	7.59013	6.6207	6.9243	5.92293	7.27991	8.32258	8.78639	7.65531	8.43534	9.69337	8.16392	8.17271	8.05194	6.56283	6.42795	6.55916	7.26641	7.88517	7.98986	8.09396	7.5816	8.85424	8.11486	8.78179	8.55226	9.2768	8.46	9.34189	8.67117	8.26667	7.69307	8.95754	9.34499	8.66477	9.55052	10.0859
Sucrose-8TMS(Quna3)	129.26	117.05	106.577	125.451	121.949	83.2675	109.988	105.385	119.408	117.62	131.757	115.568	129.292	143.824	124.612	121.564	110.543	139.072	148.344	151.914	116.32	145.249	188.696	148.58	128.221	173.288	118.943	122.52	136.954	120.773	136.62	141.148	138.83	131.181	156.851	108.146	138.655	151.876	136.558	135.462	166.293	129.768	132.677	126.864	149.617	156.191	155.252	139.27	161.567
Trehalose-8TMS(Quna1)	2.00007	1.44055	2.40443	2.26806	2.04378	2.00066	1.92933	1.91298	2.66594	2.07541	1.8166	2.76632	2.75351	2.64626	2.38167	2.39606	1.78482	1.19848	1.43295	1.41785	1.3658	1.58493	1.7983	1.58459	1.62246	1.70579	1.49646	1.36701	1.25501	1.80813	1.72045	1.8282	1.60288	1.49085	1.71984	1.70284	1.65942	1.45817	1.67854	1.64363	1.39084	2.03666	1.79404	1.8836	1.44949	1.43555	1.26577	1.83787	1.79875
Trehalose-8TMS(Quna2)	1.19962	0.970127	1.4984	1.48585	1.20842	1.22455	1.19271	1.05932	1.66856	1.23531	1.22586	1.61334	1.6382	1.51797	1.48533	1.61995	1.1278	0.877974	1.04317	1.01802	0.910622	1.05252	1.08867	1.07854	1.02801	0.831601	0.961381	0.83964	0.708875	1.052	1.0765	1.07906	0.952055	0.943504	1.06407	1.05243	1.13368	0.900957	1.00955	1.022	0.889219	1.36753	1.07571	0.966035	1.06455	0.973174	0.816092	1.19914	1.18976
MaltoseMethoxyamine-8TMS(BP)	0.536712	0.376293	0.443099	0.496633	0.342481	0.431808	0.427538	0.317335	0.689635	0.484152	0.440542	0.559499	0.577693	0.503536	0.547051	0.636328	0.423676	0.605516	0.59885	0.584378	0.557941	0.635433	0.696157	0.614168	0.553812	0.387009	0.5457	0.503532	0.403542	0.5633	0.628189	0.651035	0.609345	0.543625	0.668165	0.746716	0.707986	0.599682	0.728928	0.640382	0.548232	0.830958	0.62523	0.561383	0.683286	0.712224	0.575083	0.575806	0.540756
Octacosane	56.6353	38.2094	47.4798	46.1578	31.9378	33.4949	37.015	27.7511	54.3903	41.4655	34.6444	42.4456	36.6488	35.0308	49.3968	40.28	23.2869	77.8079	46.122	34.9222	41.3196	41.5336	58.6939	52.9738	24.8526	51.8799	56.8708	40.0277	40.8528	42.9044	45.2204	38.8357	47.3626	33.508	37.3215	34.1211	34.9933	33.3818	42.1082	31.2872	31.8989	32.1785	27.2827	19.1726	58.5629	50.8942	35.1795	39.6678	35.7049
Galactinol-9TMS	0.325513	0.178289	0.195731	0.166829	0.124528	0.194955	0.185616	0.15542	0.26109	0.173583	0.138668	0.212532	0.181343	0.157795	0.192384	0.237227	0.132557	0.164289	0.14617	0.123327	0.162518	0.183596	0.231448	0.13763	0.134586	0.107351	0.794049	0.591284	0.403732	0.921894	0.838901	1.01293	1.7505	1.45093	2.15701	1.64974	1.24785	1.03812	1.17764	0.963507	0.864446	1.46198	1.12799	0.906733	0.66096	0.562258	0.442741	0.89411	0.797459
Galactinol-9TMS(?#2)	8.5246	5.17027	9.69852	7.72584	5.47449	8.03285	6.74683	4.92121	9.70649	6.44574	4.92857	9.33455	7.62178	5.92717	8.28259	10.2505	5.00702	7.73245	7.71113	5.69675	8.58615	8.38301	10.7178	8.9916	7.71562	5.42563	11.929	9.52322	6.11473	11.9466	10.9031	13.5074	11.2119	9.43407	15.1951	10.6786	9.24019	6.9392	9.93192	8.45542	6.38354	10.5655	7.95701	6.67988	9.67643	8.08001	6.42255	9.22999	7.77428
Trehalose-8TMS(?#2)	0.313172	0.158754	0.790984	0.317278	0.170405	0.93093	0.322719	0.116125	0.459301	0.177318	0.185473	1.59268	0.49064	0.25104	1.03716	1.42835	0.224737	0.477846	0.165802	0.285882	0.764247	0.574001	1.30768	0.972013	1.22973	0.272035	1.06472	0.304172	0.165873	0.841218	0.653335	1.03935	1.47392	0.64777	1.87868	0.969741	0.623167	0.642488	1.27832	0.630169	1.16465	1.61493	1.62729	1.16442	0.81717	0.303338	0.509503	1.73374	0.476942
?Melibiose-8TMS	0.727853	0	1.3049	0.375475	0.00228901	0.895547	0.18367	0.00168332	4.29183	1.21032	0.0013541	2.87079	1.30337	0	1.89369	2.83129	0.00260671	2.92188	1.69275	0.100959	2.86538	1.79541	3.23317	2.14862	1.4372	0	2.61283	1.03631	0	2.0038	1.07344	2.05467	2.65883	1.48419	4.63481	6.6614	3.73633	0.905476	5.10944	2.51367	0.00252192	5.83959	2.84596	1.48537	6.63142	3.37439	0.579708	5.69798	3.28206
Dotriacontane	34.7494	15.4422	40.8559	25.1706	12.6585	24.3446	18.8951	10.2499	52.561	25.5739	14.1351	34.3718	20.1314	13.9075	34.1776	31.0918	9.66796	69.039	27.7107	13.9939	32.9611	23.2947	45.1304	36.9425	12.4594	24.0791	51.4947	24.1783	15.9028	32.5779	25.4059	28.7988	30.8659	16.9468	31.0768	29.9202	20.2227	13.8729	30.7223	16.0128	12.1201	19.9068	12.5451	7.01139	51.598	30.1468	15.6906	28.4333	18.6246
Raffinose-11TMS	0.000702083	0	0.0341721	0.000832799	0.0009482	0.000442825	0.00058163	0	0.293013	0	0	0.0759668	0.000828794	0	0.00919153	0.000866092	0	0.0923557	0	0.000722659	0.000774903	0.00070114	0	0.000642658	0	0.000880926	0.435837	0.000365456	0	0.193834	0.000678133	0.0891884	0.380266	0.108282	0.870792	0.879079	0.185518	0.0008596	0.346058	0.0586396	0	0.378049	0.0522981	0.000575725	0.540226	0.0593313	0.000712782	0.252547	0.0249636
hexatriacontane	7.02394	2.58604	14.3532	4.7635	2.57385	6.20179	3.5208	1.91977	30.1545	6.38908	2.6967	10.5203	3.84273	2.67586	8.20311	12.1465	1.99816	34.3261	5.97273	2.72874	9.76336	4.65392	19.3372	8.71282	2.35979	5.53714	21.4749	5.36412	2.79793	9.03233	5.12456	11.1913	6.79251	3.19983	16.3878	11.4314	4.03694	2.94118	7.906	2.94908	2.13962	4.28623	2.26404	1.28975	18.6197	6.20416	3.18707	6.95535	3.7295
[truncated: 4 more columns]
